# Supplementary material for: dbCPG: A web resource for cancer predisposition genes
Source: Oncotarget. 2016 May 12;7(25):37803–11. doi: 10.18632/oncotarget.9334 (PMC5122350; doi:10.18632/oncotarget.9334)
Supplement: Supplementary file 2 [file oncotarget-07-37803-s002.xls]

## Sheet: S10
Table S10. Gene ranking result of the 667 human CPGs
Rank	Gene symbol	Gene ID	GO: molecular function score	GO: molecular function P-value	GO: biological process score	GO: biological process P-value	GO: cellular component score	GO: cellular component P-value	Human phenotype score	Human phenotype P-value	Mouse phenotype score	Mouse phenotype P-value	Pathway score	Pathway P-value	Pubmed score	Pubmed P-value	Disease score	Disease P-value	Average score	Overall P-value
1	CTNNB1	1499	0.999999	0.000654	1	0.102681	1	1e-06	1	0.00523218	1	0.0464356	0.999999	0.000654	1	0.0353172	1	0.000654	1	4.56e-08
2	XRCC6	2547	1	1e-06	1	0.102681	0.999475	0.00196207	0.999998	0.00654022	1	0.0464356	0.951535	0.0117724	1	0.0353172	0.999998	0.000654	0.995868	2.9e-07
3	XRCC5	7520	1	1e-06	1	0.102681	0.999107	0.00261609	0.999998	0.00654022	1	0.0464356	0.951535	0.0117724	1	0.0353172	0.999998	0.000654	0.995838	3.29e-07
4	EP300	2033	1	1e-06	1	0.102681	0.985098	0.0176586	1	0.00523218	1	0.0464356	1	0.000654	1	0.0353172	0.962077	0.00392413	0.996673	4.25e-07
5	EGFR	1956	1	1e-06	1	0.102681	0.96099	0.028777	0.997385	0.0235448	1	0.0464356	0.999997	0.00130804	1	0.0353172	0.999992	0.000654	0.997374	6.28e-07
6	ERCC3	2071	1	1e-06	1	0.102681	0.99712	0.00523218	1	0.00523218	1	0.0464356	0.497935	0.0327011	1	0.0353172	0.959193	0.00392413	0.960449	1.37e-06
7	MSH3	4437	1	1e-06	1	0.102681	0.998428	0.00392413	0.999998	0.00654022	0.999969	0.058208	0.926527	0.0137345	1	0.0353172	0.510299	0.028777	0.953731	2.39e-06
8	WRN	7486	1	1e-06	1	0.102681	0.999329	0.00261609	1	0.00523218	0.99999	0.0536298	0.788981	0.0196207	1	0.0353172	0.00412686	0.0627861	0.869019	2.87e-06
9	MBD4	8930	1	1e-06	1	0.102681	0.882783	0.057554	0.999998	0.00654022	1	0.0464356	0.9999	0.00130804	1	0.0353172	0.0693956	0.0562459	0.886136	3.33e-06
10	SMARCA4	6597	1	1e-06	1	0.102681	0.998905	0.00261609	0.989137	0.028777	1	0.0464356	0.888256	0.0163506	1	0.0353172	0.565202	0.0248528	0.961036	3.48e-06
11	TCL1B	9623	0.999998	0.000654	0.999998	0.107914	0.999998	1e-06	0.999998	0.00654022	0.999998	0.0483976	0.0512098	0.0562459	0.827378	0.129496	0.358463	0.0372793	0.578206	3.73e-06
12	ERBB2	2064	0.999994	0.000654	1	0.102681	0.980702	0.0196207	1	0.00523218	1	0.0464356	0.999383	0.00130804	1	0.0353172	0.999995	0.000654	0.99875	4.56e-06
13	AKT1	207	0.999981	0.00130804	1	0.102681	0.98214	0.0189666	1	0.00523218	1	0.0464356	1	0.000654	1	0.0353172	0.999626	0.00196207	0.998855	7.18e-06
14	MLH3	27030	0.999995	0.000654	1	0.102681	0.99991	0.00196207	1	0.00523218	0.999999	0.0477436	0.934356	0.0137345	1	0.0353172	0.992395	0.00196207	0.995346	7.52e-06
15	SMAD4	4089	0.996886	0.0248528	1	0.102681	0.999546	0.00196207	1	0.00523218	1	0.0464356	0.999999	0.000654	1	0.0353172	0.999412	0.00196207	0.999741	9.56e-06
16	RAD51	5888	0.999993	0.000654	1	0.102681	0.999031	0.00261609	0.997998	0.0196207	1	0.0464356	0.999996	0.00130804	1	0.0353172	0.86884	0.00850229	0.991329	1.01e-05
17	APEX1	328	0.999999	0.000654	1	0.102681	0.99738	0.00457816	0.999998	0.00654022	1	0.0464356	0.999783	0.00130804	1	0.0353172	0.606228	0.0228908	0.968171	1.22e-05
18	RAD50	10111	1	0.000654	1	0.102681	0.999929	0.00130804	0.9955	0.0255069	1	0.0464356	0.999999	0.000654	1	0.0353172	0.0826217	0.0562459	0.910645	1.4e-05
19	COLCA1	399948	0.999998	0.000654	0.999998	0.107914	0.0367377	0.263571	0.999998	0.00654022	0.999998	0.0483976	0.999998	0.000654	0.999406	0.0555919	0.999998	0.000654	0.595687	1.42e-05
20	DEC1	50514	0.999998	0.000654	0.776697	0.241988	0.999998	1e-06	0.997799	0.0202747	0.999998	0.0483976	0	0.527796	1	0.0353172	0.0766118	0.0562459	0.631399	1.51e-05
21	MAGEC1	9947	0.0018686	0.260301	0.999998	0.107914	0.999998	1e-06	0.999998	0.00654022	0.999998	0.0483976	0.999998	0.000654	0	0.627207	0.0232214	0.058862	0.0652044	1.7e-05
22	CREBBP	1387	0.999419	0.0143885	1	0.102681	0.999391	0.00261609	1	0.00523218	1	0.0464356	1	0.000654	1	0.0353172	0.774997	0.0104644	0.984969	1.74e-05
23	SMAD3	4088	0.999982	0.000654	1	0.102681	0.984278	0.0189666	0.999979	0.00915631	1	0.0464356	0.999997	0.00130804	1	0.0353172	0.854129	0.00915631	0.989536	1.75e-05
24	JUN	3725	0.999856	0.00850229	1	0.102681	0.979422	0.0196207	0.999998	0.00654022	1	0.0464356	1	0.000654	1	0.0353172	0.988757	0.00196207	0.997708	1.77e-05
25	TAL2	6887	0.352433	0.161543	0.999904	0.13015	0.999998	1e-06	0.999998	0.00654022	0.997813	0.0778286	0.999998	0.000654	0.972894	0.0850229	0	0.531066	0.715775	2e-05
26	SRC	6714	0.999998	0.000654	1	0.102681	0.967796	0.0235448	0.999998	0.00654022	1	0.0464356	0.997712	0.00261609	1	0.0353172	0.857839	0.00915631	0.986975	2.22e-05
27	SSX2	6757	0.999998	0.000654	0.999998	0.107914	0.999998	1e-06	0.747208	0.0529758	0.999998	0.0483976	0	0.527796	0.992092	0.0712884	0.00541832	0.0627861	0.483515	2.27e-05
28	PIK3CA	5290	0.999548	0.0143885	1	0.102681	0.802986	0.0797907	1	0.00523218	1	0.0464356	1	0.000654	1	0.0353172	1	0.000654	0.986985	2.28e-05
29	MRE11A	4361	0.999998	0.000654	1	0.102681	0.999455	0.00196207	0.759894	0.0529758	1	0.0464356	0.999999	0.000654	1	0.0353172	0.00412686	0.0627861	0.866962	2.36e-05
30	AR	367	0.999963	0.00261609	1	0.102681	0.989605	0.0137345	1	0.0058862	1	0.0464356	0.989754	0.00719425	1	0.0353172	0.997035	0.00196207	0.99852	2.43e-05
31	TGFBR2	7048	0.999917	0.0058862	1	0.102681	0.937724	0.0398954	1	0.00523218	1	0.0464356	0.999237	0.00130804	1	0.0353172	0.991574	0.00196207	0.995466	2.49e-05
32	TNFAIP2	7127	0.999998	0.000654	0.9963	0.164814	0.183236	0.228908	0.999998	0.00654022	0.999998	0.0483976	0.999998	0.000654	0.579105	0.174624	0.999998	0.000654	0.729067	2.59e-05
33	MTOR	2475	0.999808	0.0111184	1	0.102681	0.993538	0.00915631	0.999998	0.00654022	1	0.0464356	0.999898	0.00130804	1	0.0353172	0.945628	0.00457816	0.99558	2.75e-05
34	C18orf54	162681	0.999998	0.000654	0.999998	0.107914	0.0001	0.282538	0.999998	0.00654022	0.999998	0.0483976	0.999998	0.000654	0.0755562	0.255069	0.999998	0.000654	0.142438	2.77e-05
35	CDKN1A	1026	0.999889	0.00719425	1	0.102681	0.922278	0.0431655	0.999998	0.00654022	1	0.0464356	1	0.000654	1	0.0353172	0.969586	0.00327011	0.99214	2.85e-05
36	TGFBR1	7046	0.999989	0.000654	1	0.102681	0.984171	0.0189666	1	0.0058862	1	0.0464356	0.999734	0.00130804	1	0.0353172	0.193434	0.0497057	0.928967	2.95e-05
37	ATR	545	0.999991	0.000654	1	0.102681	0.929882	0.0412034	1	0.00523218	1	0.0464356	0.999998	0.00130804	1	0.0353172	0.49602	0.028777	0.958574	3.09e-05
38	FGFR3	2261	0.99972	0.0111184	1	0.102681	0.993646	0.00915631	1	0.00523218	1	0.0464356	0.880121	0.0170046	1	0.0353172	0.999999	0.000654	0.991854	3.24e-05
39	CDK2	1017	0.9995	0.0143885	1	0.102681	0.999713	0.00196207	0.999998	0.00654022	1	0.0464356	1	0.000654	1	0.0353172	0.0232214	0.058862	0.878857	3.5e-05
40	CASP8	841	0.933086	0.0680183	1	0.102681	0.992402	0.0104644	1	0.0058862	1	0.0464356	0.999649	0.00130804	1	0.0353172	0.999645	0.00130804	0.995227	3.51e-05
41	ESR2	2100	0.999986	0.000654	1	0.102681	0.916074	0.0457816	0.999998	0.00654022	1	0.0464356	0.961406	0.00981033	1	0.0353172	0.960718	0.00392413	0.988256	3.58e-05
42	KIF1B	23095	0.999634	0.0117724	1	0.102681	0.957463	0.0327011	1	0.00523218	0.999996	0.0483976	0.999998	0.000654	0.999525	0.0536298	0.93825	0.00457816	0.992388	3.96e-05
43	CCNE1	898	0.999901	0.00654022	1	0.102681	0.981148	0.0189666	0.999998	0.00654022	1	0.0464356	1	0.000654	1	0.0353172	0.656251	0.0183126	0.971511	3.98e-05
44	BLM	641	1	0.000654	1	0.102681	0.99997	0.000654	1	0.00523218	1	0.0464356	0.987597	0.00850229	1	0.0353172	0	0.531066	0.874221	4.05e-05
45	CASP3	836	0.999865	0.00850229	1	0.102681	0.807248	0.0771746	0.999998	0.00654022	1	0.0464356	0.999993	0.00130804	1	0.0353172	0.990454	0.00196207	0.984803	4.2e-05
46	TP63	8626	0.999089	0.0150425	1	0.102681	0.995108	0.00850229	1	0.00523218	1	0.0464356	0.976018	0.00915631	1	0.0353172	0.997357	0.00196207	0.997965	4.35e-05
47	MYC	4609	0.996523	0.028123	1	0.102681	0.995038	0.00850229	0.860892	0.0451275	1	0.0464356	1	0.000654	1	0.0353172	0.995454	0.00196207	0.990169	4.62e-05
48	ABL1	25	0.999955	0.00261609	1	0.102681	0.987234	0.0156965	0.887273	0.0438195	1	0.0464356	0.999972	0.00130804	1	0.0353172	0.92406	0.0058862	0.9871	4.62e-05
49	KRAS	3845	0.992924	0.0379333	1	0.102681	0.470891	0.166776	1	0.00523218	1	0.0464356	0.999999	0.000654	1	0.0353172	1	0.000654	0.960335	4.66e-05
50	PTPRCAP	5790	0.999998	0.000654	0.228567	0.260955	0.0444313	0.263571	0.999998	0.00654022	0.99061	0.0863309	0.999998	0.000654	0.0131158	0.255069	0.999998	0.000654	0.449674	4.96e-05
51	CDKN2B	1030	0.999889	0.00719425	1	0.102681	0.553296	0.140615	0.999998	0.00654022	1	0.0464356	0.999807	0.00130804	1	0.0353172	0.99897	0.00196207	0.963311	5.03e-05
52	BRAF	673	0.999792	0.0111184	1	0.102681	0.650624	0.122956	1	0.00523218	1	0.0464356	0.999971	0.00130804	1	0.0353172	0.992443	0.00196207	0.97534	5.19e-05
53	POLD1	5424	0.994072	0.0353172	1	0.102681	0.998626	0.00327011	1	0.00523218	1	0.0464356	0.999979	0.00130804	1	0.0353172	0.589265	0.0241988	0.970497	5.28e-05
54	HRAS	3265	0.96864	0.0542838	1	0.102681	0.44399	0.1707	1	0.00523218	1	0.0464356	0.999999	0.000654	1	0.0353172	1	0.000654	0.956316	5.46e-05
55	HTATIP2	10553	0.995029	0.030739	1	0.102681	0.271686	0.189012	0.999998	0.00654022	1	0.0464356	0.999998	0.000654	0.999878	0.0490517	0.999998	0.000654	0.903738	5.66e-05
56	YTHDC2	64848	0.999632	0.0117724	1	0.102681	0.139225	0.229562	0.999998	0.00654022	0.999998	0.0483976	0.999998	0.000654	0.918513	0.101373	0.999998	0.000654	0.832834	5.66e-05
57	RAD51D	5892	0.999997	0.000654	1	0.102681	0.999903	0.00196207	0.999998	0.00654022	0.999996	0.0503597	0.312507	0.0451275	1	0.0353172	0.0766118	0.0562459	0.833681	5.71e-05
58	HSPA1B	3304	0.999974	0.00130804	1	0.102681	0.998552	0.00392413	0.999998	0.00654022	0.999998	0.0483976	0.711769	0.0235448	1	0.0353172	0.512786	0.028777	0.926504	5.78e-05
59	MET	4233	0.999956	0.00261609	1	0.102681	0.919613	0.0438195	0.999896	0.0117724	1	0.0464356	0.977823	0.00915631	1	0.0353172	0.997829	0.00196207	0.993333	5.83e-05
60	ERCC1	2067	0.998825	0.0163506	1	0.102681	0.999967	0.000654	0.998902	0.0176586	1	0.0464356	0.450713	0.0346632	1	0.0353172	0.955026	0.00392413	0.955933	5.97e-05
61	BCL2	596	0.998272	0.0228908	1	0.102681	0.835444	0.0719424	0.85519	0.0457816	1	0.0464356	0.999999	0.000654	1	0.0353172	0.999988	0.000654	0.979741	6.56e-05
62	PPARG	5468	0.999956	0.00261609	1	0.102681	0.653495	0.122956	1	0.00523218	1	0.0464356	0.957242	0.00981033	1	0.0353172	0.989515	0.00196207	0.972688	6.58e-05
63	NME1	4830	0.999999	0.000654	1	0.102681	0.994518	0.00915631	1	0.00523218	1	0.0464356	0.353525	0.0418574	1	0.0353172	0.528912	0.0268149	0.914888	6.8e-05
64	CDK4	1019	0.99827	0.0228908	1	0.102681	0.998045	0.00457816	0.97094	0.0359712	1	0.0464356	1	0.000654	1	0.0353172	0.748386	0.0143885	0.981078	6.83e-05
65	ERCC4	2072	0.999449	0.0143885	1	0.102681	0.999956	0.000654	1	0.00523218	0.942932	0.106606	0.450713	0.0346632	1	0.0353172	0.863735	0.00915631	0.946435	6.86e-05
66	NOS2	4843	0.999996	0.000654	1	0.102681	0.49977	0.160235	0.437384	0.0614781	1	0.0464356	0.985276	0.00915631	1	0.0353172	1	0.000654	0.920114	7.07e-05
67	JAK2	3717	0.999997	0.000654	1	0.102681	0.968755	0.0228908	1	0.00523218	1	0.0464356	0.95009	0.0117724	1	0.0353172	0.287102	0.0425114	0.936851	7.12e-05
68	SMARCA2	6595	0.99999	0.000654	1	0.102681	0.999374	0.00261609	0.999832	0.0117724	0.999427	0.0765206	0.77586	0.0215827	1	0.0353172	0.0575811	0.058862	0.890014	7.33e-05
69	EGLN2	112398	0.944505	0.0640942	1	0.102681	0.656634	0.121648	0.999998	0.00654022	0.999999	0.0483976	0.999081	0.00130804	1	0.0353172	0.999998	0.000654	0.963622	7.57e-05
70	KDR	3791	0.999765	0.0111184	1	0.102681	0.961988	0.0274689	0.963275	0.0359712	1	0.0464356	0.999539	0.00130804	1	0.0353172	0.974545	0.00327011	0.993641	7.67e-05
71	PSCA	8000	0.999998	0.000654	0.999998	0.107914	0.041485	0.263571	0.999998	0.00654022	0.999843	0.0680183	0.999998	0.000654	0.966194	0.087639	0.68046	0.0170046	0.752864	7.73e-05
72	FAM175A	84142	0.0117379	0.245912	1	0.103336	0.841307	0.0693264	0.999998	0.00654022	0.999998	0.0483976	0.999998	0.000654	1	0.0353172	0.999998	0.000654	0.756393	7.87e-05
73	BUB1	699	0.997332	0.0241988	1	0.102681	0.988906	0.0143885	0.999998	0.00654022	1	0.0464356	0.459273	0.0346632	1	0.0353172	0.999998	0.000654	0.945134	7.97e-05
74	STK17B	9262	0.997332	0.0241988	0.998908	0.149117	0.304403	0.185742	0.999998	0.00654022	0.999999	0.0477436	0.999998	0.000654	0.920158	0.101373	0.999998	0.000654	0.90182	8.12e-05
75	KIT	3815	0.999897	0.00654022	1	0.102681	0.980997	0.0189666	1	0.00523218	1	0.0464356	0.75035	0.0222368	1	0.0353172	0.956517	0.00392413	0.979332	8.29e-05
76	LEF1	51176	0.999994	0.000654	1	0.102681	0.727226	0.0994114	0.999998	0.00654022	1	0.0464356	0.997558	0.00327011	1	0.0353172	0.269072	0.0431655	0.91004	8.49e-05
77	XRCC2	7516	0.999979	0.00130804	1	0.102681	0.999431	0.00261609	0.999998	0.00654022	1	0.0464356	0.312507	0.0451275	1	0.0353172	0.000352	0.0627861	0.796786	8.68e-05
78	IL6	3569	0.45419	0.144539	1	0.102681	0.726079	0.0994114	1	0.00523218	1	0.0464356	0.999538	0.00130804	1	0.0353172	1	0.000654	0.940727	8.73e-05
79	POLB	5423	0.975289	0.0503597	0.999999	0.105952	0.99834	0.00457816	0.999998	0.00654022	1	0.0464356	0.999393	0.00130804	1	0.0353172	0.420625	0.0340092	0.947856	9e-05
80	TINF2	26277	0.395561	0.154349	1	0.102681	0.998972	0.00261609	1	0.00523218	1	0.0464356	0.856325	0.0176586	0.999999	0.0372793	0.996835	0.00196207	0.944028	9.42e-05
81	STAT3	6774	0.999719	0.0111184	1	0.102681	0.753964	0.0915631	0.999988	0.00850229	1	0.0464356	0.996651	0.00457816	1	0.0353172	0.993687	0.00196207	0.982917	9.44e-05
82	NOS3	4846	0.999783	0.0111184	1	0.102681	0.902872	0.0497057	0.997068	0.0241988	1	0.0464356	0.984598	0.00915631	1	0.0353172	0.999975	0.000654	0.992611	9.56e-05
83	BUB1B	701	0.997332	0.0241988	1	0.102681	0.999813	0.00196207	1	0.00523218	1	0.0464356	0.799652	0.0196207	1	0.0353172	0.678412	0.0170046	0.964559	9.7e-05
84	CDC73	79577	0.290398	0.18705	1	0.102681	0.85941	0.0634402	1	0.00523218	0.999986	0.0549379	0.999998	0.000654	1	0.0353172	0.986721	0.00196207	0.922752	0.000102
85	RRP1B	23076	0.262823	0.192937	0.998933	0.149117	0.923645	0.0431655	0.999998	0.00654022	0.999998	0.0483976	0.999998	0.000654	0.945023	0.0967953	0.999998	0.000654	0.86133	0.000103
86	NRAS	4893	0.992924	0.0379333	1	0.102681	0.208186	0.207325	1	0.00523218	1	0.0464356	0.999958	0.00130804	1	0.0353172	0.999601	0.00196207	0.931565	0.000107
87	ERAS	3266	0.937736	0.0660562	1	0.103336	0.0117164	0.264225	0.999998	0.00654022	0.999998	0.0483976	0.999998	0.000654	0.98684	0.0739045	0.999998	0.000654	0.767503	0.000108
88	AXIN1	8312	0.99742	0.0235448	1	0.102681	0.993582	0.00915631	0.999964	0.00915631	1	0.0464356	0.993688	0.00523218	1	0.0353172	0.783629	0.0104644	0.984694	0.000108
89	NPM1	4869	0.999983	0.000654	1	0.102681	0.998659	0.00327011	0.950821	0.0398954	1	0.0464356	0.777952	0.0209287	1	0.0353172	0.00587471	0.0627861	0.866636	0.00011
90	RBM15	64783	0.487006	0.137345	1	0.102681	0.59156	0.134075	0.999998	0.00654022	1	0.0470896	0.999998	0.000654	0.978173	0.0804447	0.999998	0.000654	0.891204	0.000113
91	IFNG	3458	0.116829	0.212557	1	0.102681	0.620654	0.128188	1	0.00523218	1	0.0464356	0.999517	0.00130804	1	0.0353172	1	0.000654	0.891173	0.000114
92	MDM2	4193	0.949478	0.0621321	1	0.102681	0.924904	0.0425114	0.999998	0.00654022	1	0.0464356	1	0.000654	1	0.0353172	0.769056	0.0117724	0.973299	0.000118
93	NTRK1	4914	0.999789	0.0111184	1	0.102681	0.942675	0.0385873	0.999958	0.00915631	1	0.0477436	0.865261	0.0170046	1	0.0353172	0.998812	0.00196207	0.98755	0.000118
94	HSPA13	6782	0.973943	0.0510137	0.999998	0.107914	0.119803	0.254415	0.999998	0.00654022	0.999998	0.0483976	0.999998	0.000654	0.841527	0.125572	0.999998	0.000654	0.75012	0.000121
95	IGF1	3479	0.924064	0.0680183	1	0.102681	0.978568	0.0202747	0.989007	0.028777	1	0.0464356	0.998606	0.00196207	1	0.0353172	0.987085	0.00196207	0.992229	0.000125
96	LZTS2	84445	0.0018686	0.260301	1	0.102681	0.844648	0.0680183	0.999998	0.00654022	1	0.0464356	0.999998	0.000654	0.875564	0.113146	0.999998	0.000654	0.779599	0.000127
97	BCL10	8915	0.999891	0.00719425	1	0.102681	0.982973	0.0189666	1	0.00523218	1	0.0464356	0.34229	0.0431655	0.999991	0.0405494	0.93809	0.00457816	0.943126	0.000128
98	PDGFB	5155	0.960903	0.06017	1	0.102681	0.987828	0.0156965	1	0.0058862	1	0.0464356	0.994548	0.00523218	1	0.0353172	0.919605	0.0058862	0.991299	0.000131
99	PRKCA	5578	0.999664	0.0111184	1	0.102681	0.959765	0.0320471	0.95551	0.0385873	0.999997	0.0483976	0.999997	0.00130804	1	0.0353172	0.813794	0.00915631	0.98239	0.000131
100	PDCD6	10016	0.624077	0.118378	1	0.102681	0.606604	0.133421	0.999998	0.00654022	0.115029	0.137345	0.999998	0.000654	0.999956	0.0464356	0.999998	0.000654	0.781595	0.000131
101	TSC2	7249	0.897302	0.0752126	1	0.102681	0.960808	0.028777	1	0.00523218	1	0.0464356	0.999274	0.00130804	1	0.0353172	0.753488	0.0143885	0.974394	0.000143
102	IDH1	3417	0.981878	0.0490517	1	0.102681	0.214516	0.196207	0.999995	0.00654022	1	0.0464356	0.99873	0.00196207	1	0.0353172	0.990408	0.00196207	0.931077	0.000151
103	VDR	7421	0.998101	0.0228908	1	0.102681	0.999699	0.00196207	0.998776	0.0189666	1	0.0464356	0.866375	0.0170046	1	0.0353172	0.687648	0.0170046	0.969792	0.000152
104	RARA	5914	0.99999	0.000654	1	0.102681	0.992066	0.0124264	0.977634	0.0353172	1	0.0464356	0.909254	0.0156965	1	0.0353172	0.0161855	0.058862	0.883194	0.000156
105	ARNT	405	0.993766	0.0366252	1	0.102681	0.727226	0.0994114	0.999998	0.00654022	1	0.0464356	0.999992	0.00130804	1	0.0353172	0.833014	0.00915631	0.96605	0.000161
106	MAX	4149	0.983195	0.0483976	1	0.102681	0.990373	0.0130804	1	0.00523218	0.999965	0.058208	0.971743	0.00915631	1	0.0353172	0.895113	0.00784827	0.989825	0.000164
107	BMPR1A	657	0.999601	0.0137345	1	0.102681	0.727509	0.0994114	1	0.00523218	1	0.0464356	0.440647	0.0353172	1	0.0353172	0.999843	0.00130804	0.93956	0.000171
108	RECQL4	9401	0.999999	0.000654	1	0.102681	0.0162037	0.264225	1	0.00523218	1	0.0464356	0.999998	0.000654	0.999999	0.0372793	0	0.531066	0.732471	0.000171
109	ACVR1B	91	0.999836	0.00850229	1	0.102681	0.411679	0.179202	0.999998	0.00654022	1	0.0464356	0.238063	0.0516678	1	0.0353172	0.999998	0.000654	0.85491	0.000172
110	HMGA2	8091	0.999997	0.000654	1	0.102681	0.992189	0.0117724	0.99958	0.0150425	0.999998	0.0483976	0.0609847	0.0562459	1	0.0353172	0.140967	0.0536298	0.802612	0.000178
111	BAX	581	0.917768	0.0693264	1	0.102681	0.564958	0.136037	0.999998	0.00654022	1	0.0464356	0.999996	0.00130804	1	0.0353172	0.940188	0.00457816	0.954182	0.000179
112	EPCAM	4072	0.158156	0.211903	1	0.102681	0.958222	0.0327011	0.998763	0.0189666	1	0.0464356	0.999998	0.000654	1	0.0353172	0.939836	0.00457816	0.906488	0.000184
113	NOC3L	64318	0.26707	0.192937	0.763979	0.241988	0.833533	0.0732505	0.999998	0.00654022	0.999302	0.0765206	0.999998	0.000654	0.955639	0.0909091	0.999998	0.000654	0.85621	0.000184
114	LIG4	3981	0.988984	0.0431655	1	0.102681	0.984808	0.0183126	1	0.00523218	1	0.0464356	0.548258	0.030085	1	0.0353172	0.977315	0.00327011	0.964487	0.000186
115	PTCH1	5727	0.862075	0.0837148	1	0.102681	0.993474	0.00915631	1	0.00523218	1	0.0464356	0.203222	0.0536298	1	0.0353172	0.992011	0.00196207	0.921502	0.000189
116	MORF4L1	10933	0.757813	0.0994114	1	0.102681	0.98793	0.0150425	0.999998	0.00654022	1	0.0470896	0.999998	0.000654	0.999997	0.0398954	0.0575811	0.058862	0.850739	0.000191
117	FAS	355	0.815224	0.0909091	1	0.102681	0.976466	0.0209287	0.999454	0.0150425	1	0.0464356	0.998353	0.00196207	1	0.0353172	0.886774	0.00784827	0.978957	0.000192
118	NFKB1	4790	0.987854	0.0438195	1	0.102681	0.803699	0.0797907	0.999998	0.00654022	1	0.0464356	0.999999	0.000654	1	0.0353172	0.479921	0.0320471	0.940453	0.000199
119	RINT1	60561	0.0018686	0.260301	0.996235	0.164814	0.26541	0.189012	0.999998	0.00654022	1	0.0464356	0.999998	0.000654	0.968485	0.0856769	0.999998	0.000654	0.708128	0.000208
120	HAVCR2	84868	0.0018686	0.260301	0.999998	0.107914	0.0351976	0.263571	0.999998	0.00654022	0.99822	0.0778286	0.999998	0.000654	0.999196	0.0562459	0.999998	0.000654	0.557387	0.000209
121	FBXO10	26267	0.0018686	0.260301	0.997985	0.155657	0.543411	0.141923	0.999998	0.00654022	0.999998	0.0483976	0.999998	0.000654	0.853268	0.120994	0.999998	0.000654	0.675778	0.000212
122	PDGFRA	5156	0.999876	0.00784827	1	0.102681	0.731119	0.0987574	1	0.00523218	1	0.0464356	0.996882	0.00392413	1	0.0353172	0.378163	0.0359712	0.933549	0.000214
123	SMARCE1	6605	0.998809	0.0163506	1	0.103336	0.998905	0.00261609	0.978894	0.0353172	0.471461	0.12688	0.322192	0.0451275	1	0.0353172	0.973823	0.00327011	0.903666	0.00022
124	TGM3	7053	0.134717	0.212557	0.999999	0.10726	0.43543	0.175278	0.999998	0.00654022	0.859507	0.114454	0.999998	0.000654	0.971646	0.0850229	0.999998	0.000654	0.787946	0.000225
125	FLT1	2321	0.998767	0.0170046	1	0.102681	0.622465	0.12688	0.999998	0.00654022	1	0.0464356	0.997548	0.00327011	1	0.0353172	0.753607	0.0143885	0.950748	0.000227
126	UGT1A7	54577	0.979729	0.0503597	1	0.102681	0.26541	0.189012	0.999998	0.00654022	0.999998	0.0483976	0.900871	0.0156965	1	0.0353172	0.999998	0.000654	0.890828	0.000228
127	PML	5371	0.998849	0.0163506	1	0.102681	0.993067	0.00915631	0.999998	0.00654022	0.999995	0.0503597	0.94509	0.0117724	1	0.0353172	0.13039	0.0536298	0.904173	0.000228
128	PGC	5225	0.0447655	0.219097	0.447182	0.257031	0.0001	0.282538	0.999998	0.00654022	0.999998	0.0483976	0.999998	0.000654	0.999134	0.0562459	0.999998	0.000654	0.472466	0.000235
129	ARID1A	8289	0.9363	0.0667103	1	0.102681	0.998905	0.00261609	0.887151	0.0438195	1	0.0464356	0.585235	0.028777	1	0.0353172	0.972494	0.00327011	0.957516	0.000235
130	THBS1	7057	0.982976	0.0483976	1	0.102681	0.992843	0.00915631	0.999998	0.00654022	1	0.0464356	0.944816	0.0117724	1	0.0353172	0.598728	0.0235448	0.961952	0.000246
131	PPARGC1A	10891	0.998842	0.0163506	1	0.102681	0.966682	0.0248528	0.999998	0.00654022	1	0.0464356	0.945909	0.0117724	1	0.0353172	0.532149	0.0268149	0.954956	0.00025
132	TLR4	7099	0.0898765	0.219097	1	0.102681	0.944645	0.0385873	1	0.00523218	1	0.0464356	0.958179	0.00981033	1	0.0353172	0.998606	0.00196207	0.906237	0.000251
133	STAT1	6772	0.999842	0.00850229	1	0.102681	0.991523	0.0124264	0.476601	0.0614781	1	0.0464356	0.99503	0.00457816	1	0.0353172	0.496999	0.028777	0.923567	0.000252
134	REV3L	5980	0.990431	0.0412034	0.999198	0.147809	0.730515	0.0994114	0.999998	0.00654022	1	0.0464356	0.450755	0.0346632	1	0.0353172	0.999998	0.000654	0.920149	0.000254
135	CREB1	1385	0.999327	0.0150425	1	0.102681	0.988176	0.0150425	0.754375	0.0529758	1	0.0464356	0.999981	0.00130804	1	0.0353172	0.0907221	0.0562459	0.895435	0.000255
136	PTPN11	5781	0.8956	0.0752126	1	0.102681	0.623637	0.12688	1	0.00523218	1	0.0464356	0.973388	0.00915631	1	0.0353172	0.998054	0.00196207	0.965213	0.000257
137	ERCC6	2074	0.999997	0.000654	1	0.102681	0.79754	0.0797907	1	0.00523218	1	0.0464356	0.140167	0.0562459	1	0.0353172	0.0241256	0.058862	0.802846	0.000258
138	RGS22	26166	0.0936365	0.219097	1	0.102681	0.0403542	0.263571	0.999998	0.00654022	0.999998	0.0483976	0.999998	0.000654	0.469659	0.191629	0.999998	0.000654	0.548051	0.000259
139	PRRC2A	7916	0.262823	0.192937	0	0.63244	0.0155107	0.264225	0.999998	0.00654022	0.999998	0.0483976	0.999998	0.000654	1	0.0353172	0.999998	0.000654	0.409301	0.000259
140	CEBPA	1050	0.994127	0.0353172	1	0.102681	0.997664	0.00457816	0.950821	0.0398954	1	0.0464356	0.907768	0.0156965	1	0.0353172	0.838411	0.00915631	0.979927	0.00026
141	SMAD7	4092	0.995819	0.030085	1	0.102681	0.992963	0.00915631	1	0.00523218	1	0.0464356	0.913659	0.0156965	1	0.0353172	0.290069	0.0412034	0.936103	0.000261
142	CAV1	857	0.713721	0.102681	1	0.102681	0.99618	0.00719425	0.999979	0.00915631	1	0.0464356	0.912345	0.0156965	1	0.0353172	0.845945	0.00915631	0.964728	0.000265
143	PRKAA1	5562	0.999979	0.00130804	1	0.102681	0.816871	0.0765206	0.999998	0.00654022	0.999982	0.0568999	0.690716	0.0248528	1	0.0353172	0.149854	0.0536298	0.874571	0.000276
144	IL1B	3553	0.455808	0.144539	1	0.102681	0.149147	0.229562	0.998416	0.0189666	1	0.0470896	0.99789	0.00261609	1	0.0353172	1	0.000654	0.882436	0.000278
145	TYMS	7298	0.971515	0.0529758	1	0.102681	0.753964	0.0915631	0.999998	0.00654022	0.999998	0.0483976	0.884773	0.0170046	1	0.0353172	0.998036	0.00196207	0.965602	0.000279
146	ATF2	1386	0.999609	0.0137345	1	0.102681	0.885996	0.0555919	0.999998	0.00654022	1	0.0464356	0.976748	0.00915631	1	0.0353172	0.566124	0.0248528	0.954543	0.000283
147	UGT1A10	54575	0.979729	0.0503597	0.999734	0.139307	0.26541	0.189012	0.999998	0.00654022	0.999998	0.0483976	0.960758	0.00981033	0.990628	0.0725965	0.999998	0.000654	0.89607	0.000285
148	WT1	7490	0.981887	0.0490517	1	0.102681	0.833533	0.0732505	1	0.00523218	1	0.0464356	0.788255	0.0196207	1	0.0353172	0.980054	0.00327011	0.972713	0.00029
149	SDHD	6392	0.734646	0.100719	0.999992	0.115108	0.610888	0.129496	1	0.00523218	0.999999	0.0483976	0.998919	0.00196207	1	0.0353172	0.895114	0.00784827	0.948034	0.000292
150	POT1	25913	0.9446	0.0640942	1	0.102681	0.995456	0.00850229	0.999998	0.00654022	0.999997	0.0483976	0.856325	0.0176586	1	0.0353172	0.636218	0.0189666	0.956092	0.000293
151	CXCL8	3576	0.400251	0.152387	1	0.102681	0.0001	0.282538	0.999998	0.00654022	0.999998	0.0483976	0.997436	0.00327011	1	0.0353172	0.999718	0.00130804	0.773539	0.000294
152	IGF2	3481	0.840396	0.087639	1	0.102681	0.958771	0.0320471	1	0.00523218	1	0.0464356	0.337395	0.0438195	1	0.0353172	0.998905	0.00196207	0.934527	0.000295
153	MIER3	166968	0.390318	0.154349	0.986014	0.188358	0.0162037	0.264225	0.999998	0.00654022	0.999998	0.0483976	0.999998	0.000654	0.332494	0.210595	0.999998	0.000654	0.580414	0.000298
154	DKC1	1736	0.970152	0.0529758	0.999971	0.120994	0.982234	0.0189666	1	0.00523218	1	0.0464356	0.294216	0.0464356	1	0.0353172	0.940149	0.00457816	0.936008	0.0003
155	NKX3-1	4824	0.999997	0.000654	1	0.102681	0.0162037	0.264225	0.999998	0.00654022	1	0.0464356	0.768926	0.0215827	1	0.0353172	0.0001	0.0627861	0.716312	0.000319
156	XPC	7508	0.999905	0.00654022	1	0.102681	0.89492	0.0529758	0.999944	0.0104644	1	0.0464356	0.140167	0.0562459	1	0.0353172	0.876709	0.00784827	0.907081	0.000325
157	BAP1	8314	0.462405	0.144539	0.999989	0.115108	0.609745	0.132112	0.999997	0.00654022	0.925418	0.109876	0.999998	0.000654	1	0.0353172	0.88692	0.00784827	0.909231	0.000333
158	ENO1	2023	0.994216	0.0353172	1	0.102681	0.91616	0.0457816	0.999998	0.00654022	0.990736	0.0863309	0.642773	0.0268149	1	0.0353172	0.981639	0.00327011	0.963163	0.000334
159	HLA-DRB1	3123	0.435566	0.148463	1	0.102681	0.866635	0.0614781	1	0.0058862	0.999998	0.0483976	0.902851	0.0156965	1	0.0353172	0.992086	0.00196207	0.933876	0.000335
160	CHFR	55743	0.438297	0.147155	1	0.102681	0.87974	0.058208	0.999998	0.00654022	0.999946	0.0608241	0.999998	0.000654	1	0.0353172	0.38473	0.0359712	0.870038	0.000335
161	ALK	238	0.998861	0.0163506	1	0.102681	0.799158	0.0797907	1	0.00523218	0.999998	0.0483976	0.218364	0.0536298	1	0.0353172	0.93639	0.00457816	0.904051	0.000336
162	TWIST1	7291	0.97962	0.0503597	1	0.102681	0.0162037	0.264225	1	0.0058862	1	0.0464356	0.84604	0.0176586	1	0.0353172	0.999808	0.00130804	0.879596	0.000341
163	IL37	27178	0.457587	0.144539	0.85111	0.236756	0.0669575	0.263571	0.999998	0.00654022	0.999998	0.0483976	0.999998	0.000654	0.0396442	0.255069	0.999998	0.000654	0.51422	0.000344
164	ZFHX3	463	0.911933	0.0712884	1	0.102681	0.58138	0.135383	0.997283	0.0235448	0.999986	0.0555919	0.999998	0.000654	0.999263	0.0562459	0.907467	0.00654022	0.952617	0.000344
165	EGF	1950	0.901835	0.0732505	1	0.102681	0.963196	0.0268149	0.446531	0.0614781	0.789216	0.119032	0.99979	0.00130804	1	0.0353172	0.945507	0.00457816	0.932495	0.000344
166	PARP1	142	0.96129	0.06017	1	0.102681	0.848437	0.0667103	0.999998	0.00654022	1	0.0464356	0.915444	0.0156965	1	0.0353172	0.953173	0.00457816	0.97638	0.000347
167	FASLG	356	0.116735	0.212557	1	0.102681	0.893414	0.0536298	0.999997	0.00654022	1	0.0464356	0.998022	0.00261609	1	0.0353172	0.798127	0.00981033	0.897408	0.000349
168	CYP1A2	1544	0.989589	0.0431655	1	0.102681	0.26541	0.189012	0.0390239	0.0660562	0.999997	0.0483976	0.999959	0.00130804	1	0.0353172	0.985089	0.00261609	0.837501	0.000349
169	GSTM3	2947	0.999729	0.0111184	1	0.102681	0.380324	0.181818	0.999998	0.00654022	0.999998	0.0483976	0.997099	0.00327011	1	0.0353172	0.266191	0.0431655	0.855177	0.000351
170	POLE	5426	0.987295	0.0438195	1	0.102681	0.996832	0.00523218	0.999981	0.00915631	1	0.0464356	0.925438	0.0143885	0.999996	0.0398954	0.0117375	0.058862	0.882797	0.000356
171	SOD2	6648	0.936028	0.0667103	1	0.102681	0.335576	0.184434	0.999998	0.00654022	1	0.0464356	0.417707	0.0385873	1	0.0353172	1	0.000654	0.884726	0.000357
172	PRKDC	5591	0.999261	0.0150425	1	0.102681	0.942586	0.0385873	0.998046	0.0189666	1	0.0464356	0.993798	0.00523218	1	0.0353172	0.400145	0.0353172	0.949874	0.000358
173	AXIN2	8313	0.955536	0.0608241	1	0.102681	0.980631	0.0196207	1	0.00523218	1	0.0470896	0.967704	0.00915631	1	0.0353172	0.384356	0.0359712	0.946434	0.000361
174	ACE	1636	0.917561	0.0693264	1	0.102681	0.915182	0.0470896	0.995438	0.0255069	1	0.0464356	0.411679	0.0392413	1	0.0353172	0.999997	0.000654	0.944236	0.000365
175	CASP9	842	0.72428	0.102027	1	0.102681	0.354608	0.18378	0.999998	0.00654022	1	0.0464356	0.99999	0.00130804	1	0.0353172	0.759165	0.0137345	0.902548	0.000369
176	SDHB	6390	0.916886	0.0693264	0.996006	0.165468	0.610888	0.129496	1	0.00523218	0.0639845	0.137345	0.999587	0.00130804	1	0.0353172	0.895113	0.00784827	0.866999	0.000376
177	NCOA3	8202	0.999898	0.00654022	1	0.102681	0.741883	0.0967953	0.999998	0.00654022	1	0.0464356	0.64557	0.0268149	1	0.0353172	0.620513	0.0228908	0.921783	0.000391
178	ABCC1	4363	0.999983	0.000654	1	0.102681	0.386256	0.181164	0.999998	0.00654022	0.993354	0.0850229	0.492039	0.0327011	1	0.0353172	0.104232	0.0549379	0.806067	0.000392
179	CDK5	1020	0.999843	0.00850229	1	0.102681	0.990896	0.0130804	0.999998	0.00654022	0.999998	0.0483976	0.196746	0.0536298	1	0.0353172	0.00412686	0.0627861	0.786166	0.000392
180	FANCG	2189	0.704368	0.103336	1	0.102681	0.878211	0.058208	1	0.00523218	1	0.0464356	0.985016	0.00915631	1	0.0353172	0.816571	0.00915631	0.959066	0.000397
181	HFE	3077	0.412904	0.151079	1	0.102681	0.699913	0.106606	1	0.0058862	1	0.0464356	0.999998	0.000654	1	0.0353172	0.267328	0.0431655	0.856604	0.000399
182	IL4	3565	0.452879	0.144539	1	0.102681	0.641353	0.124918	0.999998	0.00654022	1	0.0464356	0.945027	0.0117724	1	0.0353172	0.992106	0.00196207	0.920283	0.000402
183	MXI1	4601	0.793628	0.0935252	1	0.102681	0.486442	0.160889	0.997283	0.0235448	1	0.0464356	0.999998	0.000654	0.99999	0.0412034	0.784072	0.0104644	0.924633	0.000408
184	CCL2	6347	0.958458	0.06017	1	0.102681	0.112351	0.254415	0.999262	0.0150425	0.999998	0.0483976	0.822032	0.0183126	1	0.0353172	0.999957	0.000654	0.888639	0.000411
185	PRDM2	7799	0.42147	0.149771	1	0.105298	0.0162037	0.264225	0.999998	0.00654022	1	0.0470896	0.999998	0.000654	1	0.0353172	0.680545	0.0170046	0.766909	0.000418
186	TP53BP2	7159	0.352065	0.161543	1	0.10399	0.331296	0.184434	0.999998	0.00654022	1	0.0464356	0.71142	0.0235448	1	0.0353172	0.999998	0.000654	0.835399	0.00042
187	BCL7A	605	0	0.629823	0.999898	0.130804	0	0.640942	0.999998	0.00654022	0.999998	0.0483976	0.999998	0.000654	0.988051	0.0739045	0.999998	0.000654	0.49849	0.000426
188	EZH2	2146	0.97311	0.0516678	1	0.102681	0.990809	0.0130804	0.999969	0.00915631	1	0.0464356	0.585637	0.028777	1	0.0353172	0.668244	0.0183126	0.945573	0.000432
189	GTF2H1	2965	0.994546	0.0327011	1	0.102681	0.99712	0.00523218	0.999998	0.00654022	0.999998	0.0483976	0.312363	0.0451275	1	0.0353172	0.00412686	0.0627861	0.769828	0.000435
190	IRF1	3659	0.879155	0.0810988	1	0.102681	0.951955	0.0340092	1	0.0058862	1	0.0464356	0.639198	0.0268149	1	0.0353172	0.898792	0.00784827	0.957608	0.000441
191	TXNRD2	10587	0.936232	0.0667103	0.9992	0.147809	0.768739	0.089601	0.999998	0.00654022	0.999992	0.0523218	0.166039	0.0562459	0.999763	0.0529758	0.999998	0.000654	0.875222	0.000445
192	MLLT11	10962	0	0.629823	1	0.102681	0.00096	0.282538	0.999998	0.00654022	0.999998	0.0483976	0.999998	0.000654	0.141645	0.24395	0.999998	0.000654	0.351834	0.000449
193	DAB2IP	153090	0.999834	0.00850229	1	0.102681	0.992962	0.00915631	0.999998	0.00654022	0.997628	0.0791367	0	0.527796	1	0.0353172	0.873824	0.00784827	0.847142	0.00045
194	SPINK7	84651	0.367109	0.157619	0.997235	0.161543	0.0001	0.282538	0.999998	0.00654022	0.999998	0.0483976	0.999998	0.000654	0	0.627207	0.999998	0.000654	0.403628	0.000451
195	CTC1	80169	0.823348	0.0909091	1	0.102681	0.993866	0.00915631	0.999999	0.0058862	1	0.0464356	0.999998	0.000654	0.984083	0.0758666	0	0.531066	0.842333	0.000453
196	POU5F1B	5462	0.420265	0.150425	0.986014	0.188358	0.0162037	0.264225	0.999998	0.00654022	0.999998	0.0483976	0.999998	0.000654	0	0.627207	0.999998	0.000654	0.442139	0.000459
197	FLT3	2322	0.999964	0.00261609	1	0.102681	0.802772	0.0797907	0.982588	0.0353172	1	0.0464356	0.0546484	0.0562459	1	0.0353172	0.798836	0.00915631	0.876846	0.00046
198	TP73	7161	0.999198	0.0150425	1	0.102681	0.873732	0.058208	0.999998	0.00654022	1	0.0464356	0.999224	0.00130804	1	0.0353172	0	0.531066	0.847708	0.000468
199	ABCG2	9429	0.999989	0.000654	1	0.102681	0.632776	0.125572	0.16959	0.0654022	0.999897	0.0634402	0.547734	0.030085	1	0.0353172	0.66343	0.0183126	0.84523	0.000471
200	SMO	6608	0.116636	0.212557	1	0.102681	0.992711	0.00915631	0.999998	0.00654022	1	0.0464356	0.380854	0.0412034	1	0.0353172	0.873034	0.00784827	0.841339	0.000475
201	RTEL1	51750	0.999999	0.000654	1	0.102681	0.0162037	0.264225	0.972172	0.0359712	1	0.0464356	0.423479	0.0372793	1	0.0353172	0.637724	0.0189666	0.820327	0.000487
202	SERPINE1	5054	0.826909	0.0902551	1	0.102681	0.958771	0.0320471	0.903553	0.0431655	1	0.0464356	0.987233	0.00915631	1	0.0353172	0.96447	0.00392413	0.976843	0.000491
203	BACH1	571	0.990511	0.0412034	1	0.102681	0.0751451	0.255069	0.999998	0.00654022	0.99517	0.0824068	0.11117	0.0562459	1	0.0353172	0.999998	0.000654	0.76673	0.000491
204	TAL1	6886	0.998607	0.0228908	1	0.102681	0.989023	0.0137345	0.94165	0.0425114	1	0.0464356	0.999998	0.000654	1	0.0353172	0	0.531066	0.852027	0.000498
205	CYP19A1	1588	0.994465	0.0346632	1	0.102681	0.975909	0.0209287	0.994518	0.0261609	1	0.0464356	0.877814	0.0170046	1	0.0353172	0.753315	0.0143885	0.973403	0.000498
206	HNF1A	6927	0.999503	0.0143885	1	0.102681	0.865869	0.0621321	0.999931	0.0117724	1	0.0464356	0.124484	0.0562459	1	0.0353172	0.878048	0.00784827	0.902514	0.000498
207	SUV39H2	79723	0.938095	0.0654022	1	0.102681	0.987912	0.0150425	0.999998	0.00654022	0.999998	0.0483976	0	0.527796	0.99131	0.0719424	0.999998	0.000654	0.826357	0.000501
208	FGFR4	2264	0.999845	0.00850229	1	0.102681	0.894815	0.0529758	0.999998	0.00654022	1	0.0470896	0.604231	0.028123	1	0.0353172	0.0930554	0.0562459	0.861178	0.000502
209	CYP2A6	1548	0.989589	0.0431655	0.999999	0.105298	0.94128	0.0392413	0.95177	0.0398954	0.780113	0.119032	0.992633	0.0058862	1	0.0353172	0.946798	0.00457816	0.974145	0.000504
210	MTR	4548	0.944607	0.0640942	0.999995	0.113146	0.0480883	0.263571	1	0.0058862	0.917475	0.111184	0.582196	0.028777	1	0.0353172	0.999936	0.000654	0.864005	0.000511
211	SPARC	6678	0.227614	0.196861	1	0.102681	0.980035	0.0196207	0.999998	0.00654022	1	0.0464356	0.345755	0.0431655	1	0.0353172	0.938357	0.00457816	0.860537	0.000513
212	PALLD	23022	0.155063	0.212557	1	0.102681	0.997531	0.00457816	0.909071	0.0431655	0.994254	0.0830608	0.999998	0.000654	0.995628	0.0673643	0.112664	0.0536298	0.810942	0.000514
213	CD44	960	0.954479	0.0608241	1	0.102681	0.838707	0.0693264	0.999998	0.00654022	1	0.0464356	0.846887	0.0176586	1	0.0353172	0.782854	0.0104644	0.956835	0.000517
214	NQO1	1728	0.711704	0.103336	1	0.102681	0.190233	0.228254	0.999998	0.00654022	1	0.0464356	0.866147	0.0170046	1	0.0353172	0.994842	0.00196207	0.88684	0.000519
215	ABL2	27	0.999674	0.0111184	1	0.102681	0.532412	0.142577	0.999998	0.00654022	1	0.0464356	0	0.527796	0.999772	0.0523218	0.999998	0.000654	0.788232	0.000525
216	APOBEC3B	9582	0.535806	0.125572	0.999999	0.105298	0.0162037	0.264225	0.999998	0.00654022	0.993498	0.0843689	0.999998	0.000654	0.7846	0.137345	0.932495	0.00523218	0.784577	0.000528
217	SMYD3	64754	0.990405	0.0412034	1	0.102681	0.0162037	0.264225	0.999998	0.00654022	0.999998	0.0483976	0.999998	0.000654	0.993879	0.0699804	0.085206	0.0562459	0.682265	0.00053
218	GADD45A	1647	0.91417	0.0712884	1	0.102681	0.0162037	0.264225	0.999998	0.00654022	1	0.0464356	0.999997	0.00130804	1	0.0353172	0.437124	0.0340092	0.820653	0.000532
219	TSC1	7248	0.773924	0.0981033	1	0.102681	0.925255	0.0425114	1	0.00523218	1	0.0464356	0.977811	0.00915631	1	0.0353172	0.518001	0.0274689	0.943776	0.000533
220	CYLD	1540	0.747796	0.100719	1	0.102681	0.994749	0.00915631	0.977656	0.0353172	1	0.0464356	0.34229	0.0431655	1	0.0353172	0.960265	0.00392413	0.926985	0.000534
221	HLA-DQB1	3119	0.943165	0.0647482	1	0.102681	0.866635	0.0614781	1	0.00523218	1	0.0464356	0.557258	0.029431	1	0.0353172	0.843288	0.00915631	0.945864	0.000537
222	IQGAP1	8826	0.992966	0.0379333	1	0.102681	0.996663	0.00523218	0.999998	0.00654022	0.470199	0.12688	0.598175	0.028777	1	0.0353172	0.0854859	0.0562459	0.820903	0.000542
223	HLA-B	3106	0.717678	0.102681	1	0.102681	0.866635	0.0614781	1	0.00523218	0.999998	0.0483976	0.230468	0.0516678	1	0.0353172	0.966009	0.00327011	0.891575	0.000545
224	RASA1	5921	0.537728	0.125572	1	0.102681	0.965517	0.0248528	0.999992	0.00719425	1	0.0464356	0.979251	0.00915631	1	0.0353172	0.503366	0.028777	0.92687	0.000549
225	CFTR	1080	0.999615	0.0137345	1	0.102681	0.894164	0.0536298	1	0.0058862	1	0.0464356	0	0.527796	1	0.0353172	0.985842	0.00261609	0.867289	0.000552
226	SUFU	51684	0.966819	0.057554	1	0.102681	0.594772	0.134075	1	0.00523218	1	0.0464356	0.0546484	0.0562459	0.999893	0.0477436	0.993445	0.00196207	0.873116	0.000553
227	FEN1	2237	0.998582	0.0228908	1	0.102681	0.734614	0.0981033	0.999998	0.00654022	1	0.0464356	0.989817	0.00719425	1	0.0353172	0.0117375	0.058862	0.851375	0.00056
228	NOD2	64127	0.999872	0.00850229	1	0.102681	0.734988	0.0981033	1	0.00523218	1	0.0464356	0.34229	0.0431655	1	0.0353172	0.428187	0.0340092	0.887084	0.000567
229	CDKN1C	1028	0.999439	0.0143885	1	0.102681	0.0162037	0.264225	1	0.00523218	0.999998	0.0483976	0.465563	0.0340092	1	0.0353172	0.822978	0.00915631	0.816646	0.000568
230	RUNX3	864	0.998066	0.0228908	1	0.102681	0.923925	0.0431655	0.999998	0.00654022	1	0.0464356	0.107822	0.0562459	1	0.0353172	0.671164	0.0183126	0.872551	0.000575
231	TOX3	27324	0.991424	0.0405494	1	0.102681	0.0162037	0.264225	0.999998	0.00654022	0.443434	0.128188	0.999998	0.000654	1	0.0353172	0.120928	0.0536298	0.689443	0.00058
232	PARK2	5071	0.990914	0.0405494	1	0.102681	0.996622	0.0058862	1	0.0058862	1	0.0464356	0	0.527796	1	0.0353172	0.850261	0.00915631	0.864482	0.00058
233	EPHB1	2047	0.998167	0.0228908	1	0.102681	0.932115	0.0412034	0.999998	0.00654022	0.953006	0.10399	0	0.527796	0.99961	0.0536298	0.999998	0.000654	0.823429	0.000595
234	HMOX1	3162	0.980428	0.0490517	1	0.102681	0.836018	0.0719424	0.964646	0.0359712	1	0.0464356	0.552439	0.030085	1	0.0353172	0.998424	0.00196207	0.953644	0.000603
235	MPO	4353	0.996009	0.030085	1	0.102681	0.526756	0.142577	0.828188	0.0483976	0.999701	0.0712884	0.43353	0.0359712	1	0.0353172	0.999978	0.000654	0.911513	0.000603
236	IRS1	3667	0.742306	0.100719	1	0.102681	0.984787	0.0183126	0.126719	0.0654022	1	0.0464356	0.989291	0.00719425	1	0.0353172	0.819218	0.00915631	0.888707	0.000618
237	GSTA1	2938	0.879491	0.0810988	0.999995	0.113146	0.0442563	0.263571	0.999998	0.00654022	0.999998	0.0483976	0.999327	0.00130804	1	0.0353172	0.339161	0.0379333	0.788371	0.000618
238	CASP10	843	0.729052	0.102027	0.999824	0.135383	0.524399	0.143231	1	0.00523218	0.999998	0.0483976	0.866453	0.0170046	0.999999	0.0353172	0.940623	0.00457816	0.925516	0.000625
239	TOPBP1	11073	0.645029	0.113146	0.999996	0.113146	0.997022	0.00523218	0.999998	0.00654022	0.999464	0.0758666	0.762985	0.0222368	1	0.0353172	0.140967	0.0536298	0.864333	0.000629
240	TCF3	6929	0.999926	0.00523218	1	0.102681	0.975719	0.0209287	0.999998	0.00654022	1	0.0464356	0.752818	0.0222368	1	0.0353172	0	0.531066	0.836486	0.000633
241	MMP2	4313	0.305192	0.171354	1	0.102681	0.316223	0.185742	0.999893	0.0117724	1	0.0464356	0.949695	0.0117724	1	0.0353172	0.998927	0.00196207	0.88609	0.000639
242	KMT2A	4297	0.979642	0.0503597	1	0.102681	0.907805	0.0470896	0.999993	0.00719425	1	0.0464356	0.145625	0.0562459	1	0.0353172	0.851322	0.00915631	0.905855	0.000643
243	GPX1	2876	0.999563	0.0143885	1	0.102681	0.246073	0.189666	0.563698	0.06017	1	0.0464356	0.933312	0.0137345	1	0.0353172	0.962755	0.00392413	0.899241	0.000645
244	PRKAR1A	5573	0.999975	0.00130804	1	0.102681	0.717539	0.100719	1	0.00523218	1	0.0464356	0.61977	0.0274689	1	0.0353172	0	0.531066	0.829291	0.000678
245	COLCA2	120376	0	0.629823	0	0.63244	0.00463449	0.282538	0.999998	0.00654022	0.999998	0.0483976	0.999998	0.000654	0.872952	0.113146	0.999998	0.000654	0.250599	0.000683
246	ERCC5	2073	0.999785	0.0111184	1	0.102681	0.999852	0.00196207	0.999504	0.0150425	0.999995	0.0510137	0.140167	0.0562459	1	0.0353172	0	0.531066	0.796745	0.000697
247	CCL5	6352	0.998561	0.0228908	1	0.102681	0.00463449	0.282538	0.999998	0.00654022	0.999961	0.058862	0.452102	0.0346632	1	0.0353172	0.920308	0.0058862	0.814151	0.000701
248	UGT1A1	54658	0.95051	0.0614781	1	0.102681	0.581404	0.135383	0.934871	0.0425114	0.999998	0.0483976	0.983077	0.00915631	1	0.0353172	0.967318	0.00327011	0.954194	0.000704
249	IL15RA	3601	0.00185622	0.260301	1	0.102681	0.444779	0.1707	0.999998	0.00654022	1	0.0464356	0.0689556	0.0562459	0.999998	0.0372793	0.999998	0.000654	0.6621	0.00071
250	HLA-DPB1	3115	0.226726	0.196861	1	0.102681	0.832313	0.0732505	0.999998	0.00654022	0.999998	0.0483976	0.557258	0.029431	1	0.0353172	0.957938	0.00392413	0.852286	0.000712
251	ARL6IP5	10550	0.300957	0.176586	1	0.102681	0.464893	0.166776	0.999998	0.00654022	1	0.0477436	0.999998	0.000654	0.999869	0.0497057	0.00587471	0.0627861	0.717835	0.000714
252	CYP2D6	1565	0.984988	0.0477436	0.999999	0.105298	0.402871	0.181164	0.104287	0.0654022	0.999998	0.0483976	0.992747	0.0058862	1	0.0353172	0.967887	0.00327011	0.847187	0.000719
253	CD83	9308	0.999998	0.000654	1	0.102681	0.620654	0.128188	0.999998	0.00654022	1	0.0464356	0	0.527796	0.999193	0.0562459	0.546233	0.0255069	0.754415	0.000722
254	ITGA2	3673	0.793607	0.0935252	1	0.102681	0.998701	0.00327011	0.878527	0.0438195	0.999359	0.0765206	0.561781	0.029431	1	0.0353172	0.670243	0.0183126	0.924423	0.000725
255	IFNA17	3451	0.297148	0.183126	1	0.102681	0.0001	0.282538	0.999998	0.00654022	0.999998	0.0483976	0.239833	0.0516678	1	0.0353172	0.999998	0.000654	0.608969	0.000726
256	FANCC	2176	0.0018686	0.260301	1	0.102681	0.936824	0.0398954	1	0.00523218	1	0.0464356	0.974714	0.00915631	1	0.0353172	0.585298	0.0241988	0.845432	0.000729
257	TNFRSF10A	8797	0.899682	0.0745585	1	0.102681	0.0367377	0.263571	0.999998	0.00654022	0.999999	0.0477436	0.607439	0.028123	1	0.0353172	0.97101	0.00327011	0.843568	0.000731
258	MITF	4286	0.994458	0.0353172	1	0.102681	0.067924	0.262917	0.999991	0.00850229	1	0.0464356	0.879398	0.0170046	1	0.0353172	0.831335	0.00915631	0.888423	0.000735
259	MMP9	4318	0.601212	0.12034	1	0.102681	0.0227287	0.264225	0.256902	0.0654022	1	0.0464356	0.977249	0.00915631	1	0.0353172	1	0.000654	0.802695	0.000738
260	IKZF1	10320	0.914693	0.0712884	1	0.102681	0.97211	0.0209287	0.999998	0.00654022	1	0.0464356	0.237845	0.0516678	1	0.0353172	0.545046	0.0255069	0.881189	0.000748
261	MAD2L1	4085	0.711119	0.103336	1	0.102681	0.988772	0.0143885	0.999998	0.00654022	1	0.0464356	0.719584	0.0235448	1	0.0353172	0.085206	0.0562459	0.853977	0.000748
262	FANCA	2175	0.0018686	0.260301	1	0.102681	0.79754	0.0797907	1	0.00523218	1	0.0464356	0.937839	0.0130804	1	0.0353172	0.845616	0.00915631	0.853035	0.000751
263	BTNL2	56244	0.127667	0.212557	1	0.102681	0.0367377	0.263571	1	0.0058862	0.999998	0.0483976	0.999998	0.000654	0.998703	0.057554	0.365118	0.0359712	0.692097	0.000755
264	THEMIS2	9473	0.0018686	0.260301	0.998146	0.155657	0.0162037	0.264225	0.999998	0.00654022	0.776382	0.119686	0.999998	0.000654	0	0.627207	0.999998	0.000654	0.410144	0.000759
265	PGR	5241	0.981478	0.0490517	1	0.102681	0.986393	0.0163506	0.241495	0.0654022	1	0.0464356	0.485061	0.0327011	1	0.0353172	0.8772	0.00784827	0.888544	0.000762
266	CTBP1	1487	0.995884	0.030085	1	0.102681	0.793979	0.0817528	0.999998	0.00654022	0.999902	0.0634402	0.955684	0.0104644	1	0.0353172	0.0117375	0.058862	0.853555	0.000763
267	CSE1L	1434	0.270481	0.192937	0.999556	0.143885	0.486442	0.160889	0.999998	0.00654022	0.988859	0.0902551	0.480161	0.0333551	0.999991	0.0405494	0.999998	0.000654	0.817443	0.00077
268	PIK3CD	5293	0.993428	0.0379333	1	0.102681	0.588801	0.134729	0.980054	0.0353172	1	0.0464356	0.999997	0.00130804	1	0.0353172	0.0546763	0.058862	0.873482	0.000771
269	XPA	7507	0.854884	0.0856769	1	0.10399	0.984924	0.0176586	0.997605	0.0209287	1	0.0464356	0.140167	0.0562459	1	0.0353172	0.904601	0.00784827	0.905167	0.000777
270	XRCC4	7518	0.443084	0.147155	1	0.102681	0.989546	0.0137345	0.999998	0.00654022	1	0.0464356	0.548214	0.030085	1	0.0353172	0.384375	0.0359712	0.860115	0.00078
271	CLPTM1L	81037	0	0.629823	0.480914	0.255723	0.0367377	0.263571	0.999998	0.00654022	0.999998	0.0483976	0.999998	0.000654	1	0.0353172	0.887397	0.00784827	0.565434	0.000784
272	POLI	11201	0.762343	0.0994114	0.992413	0.182472	0.427496	0.175278	0.999998	0.00654022	0.98391	0.0941792	0.225227	0.0536298	0.999998	0.0372793	0.999998	0.000654	0.83161	0.000799
273	CALR	811	0.998839	0.0163506	1	0.102681	0.976629	0.0209287	0.997003	0.0248528	1	0.0477436	0.31705	0.0451275	1	0.0353172	0.318274	0.0392413	0.889175	0.000805
274	POU5F1	5460	0.999745	0.0111184	1	0.102681	0.92909	0.0412034	0.999998	0.00654022	0.994195	0.0830608	0.107822	0.0562459	1	0.0353172	0.085206	0.0562459	0.797304	0.000835
275	BCR	613	0.998717	0.0176586	1	0.102681	0.141225	0.229562	0.989514	0.028777	1	0.0464356	0.31916	0.0451275	1	0.0353172	0.970168	0.00327011	0.864978	0.00084
276	PPP2R5B	5526	0.11302	0.212557	1	0.102681	0.376101	0.182472	0.999998	0.00654022	0.999998	0.0483976	0.266422	0.0470896	0.981259	0.0771746	0.999998	0.000654	0.691241	0.000851
277	MAD1L1	8379	0.0018686	0.260301	1	0.102681	0.993281	0.00915631	0.997283	0.0235448	1	0.0464356	0.839718	0.0176586	1	0.0353172	0.65832	0.0183126	0.84578	0.000857
278	IL2	3558	0.899363	0.0745585	1	0.102681	0.0001	0.282538	0.999998	0.00654022	1	0.0464356	0.992373	0.0058862	1	0.0353172	0.593109	0.0241988	0.81781	0.000884
279	FANCD2	2177	0.118396	0.212557	1	0.102681	0.79881	0.0797907	1	0.00523218	1	0.0464356	0.974743	0.00915631	1	0.0353172	0.585298	0.0241988	0.873774	0.000885
280	DCC	1630	0.814265	0.0909091	1	0.102681	0.922711	0.0431655	1	0.00523218	1	0.0464356	0.645726	0.0268149	1	0.0353172	0.370752	0.0359712	0.909427	0.000888
281	RAD54L	8438	0.997997	0.0228908	0.999999	0.105952	0.486442	0.160889	0.999133	0.0170046	0.999938	0.0608241	0.727654	0.0235448	1	0.0353172	0.781661	0.0104644	0.929142	0.000906
282	HLA-A	3105	0.876988	0.0810988	1	0.102681	0.866635	0.0614781	1	0.00523218	0.999988	0.0542838	0.230468	0.0516678	1	0.0353172	0.760418	0.0137345	0.902437	0.000919
283	CYP1B1	1545	0.994465	0.0346632	1	0.102681	0.431788	0.175278	0.966669	0.0359712	0.991363	0.0863309	0.985059	0.00915631	1	0.0353172	0.911762	0.0058862	0.947571	0.000924
284	MKKS	8195	0.984604	0.0477436	1	0.102681	0.862003	0.0627861	1	0.0058862	1	0.0464356	0.999998	0.000654	0.819619	0.13015	0	0.531066	0.832292	0.000935
285	CD28	940	0.800992	0.0928712	1	0.102681	0.811892	0.0765206	0.999998	0.00654022	1	0.0464356	0.585595	0.028777	1	0.0353172	0.705262	0.0170046	0.91444	0.000937
286	GNAQ	2776	0.997974	0.0228908	1	0.102681	0.854506	0.0654022	1	0.00523218	1	0.0464356	0.0590427	0.0562459	0.984546	0.0752126	0.566509	0.0248528	0.863911	0.000947
287	LGALS3	3958	0.427409	0.148463	1	0.102681	0.911078	0.0470896	0.999998	0.00654022	1	0.0464356	0.141049	0.0562459	1	0.0353172	0.823044	0.00915631	0.84158	0.00095
288	GDNF	2668	0.785078	0.0961413	1	0.102681	0.0832931	0.255069	1	0.00523218	1	0.0464356	0.141049	0.0562459	1	0.0353172	0.977247	0.00327011	0.817348	0.000951
289	SPP1	6696	0.119771	0.212557	1	0.102681	0.371659	0.183126	0.999998	0.00654022	1	0.0464356	0.248511	0.0477436	1	0.0353172	0.996689	0.00196207	0.778939	0.000955
290	ESRRG	2104	0.97434	0.0510137	1	0.103336	0.427496	0.175278	0.999998	0.00654022	0.999999	0.0483976	0	0.527796	0.999982	0.0412034	0.999998	0.000654	0.773486	0.000969
291	SERPINA1	5265	0.86423	0.0830608	1	0.102681	0.955301	0.0333551	0.974833	0.0359712	0.551648	0.12361	0.252256	0.0477436	1	0.0353172	0.99269	0.00196207	0.891962	0.000971
292	FANCM	57697	0.999543	0.0143885	1	0.103336	0.79754	0.0797907	0.999509	0.0150425	1	0.0464356	0.863292	0.0176586	0.999518	0.0536298	0.146324	0.0536298	0.9005	0.000973
293	DEK	7913	0.265036	0.192937	1	0.10399	0.0162037	0.264225	0.999998	0.00654022	0.989571	0.089601	0.999998	0.000654	0.999992	0.0398954	0.0691398	0.0562459	0.649971	0.00100419
294	APOBEC3A	200315	0.270149	0.192937	1	0.102681	0.486442	0.160889	0.999998	0.00654022	0.999998	0.0483976	0.999998	0.000654	0.885166	0.111184	0.000352	0.0627861	0.635363	0.00100827
295	IL18	3606	0.127667	0.212557	1	0.102681	0.461754	0.169392	0.999998	0.00654022	1	0.0464356	0.549629	0.030085	1	0.0353172	0.96402	0.00392413	0.822864	0.00101473
296	FAT4	79633	0.0372372	0.245912	1	0.102681	0.041485	0.263571	0.999988	0.00915631	1	0.0464356	0.999998	0.000654	0.995267	0.0680183	0.329854	0.0379333	0.709801	0.00102268
297	ESCO1	114799	0.418582	0.150425	0.999979	0.119032	0.847468	0.0667103	0.999998	0.00654022	0.836107	0.116416	0.0302477	0.0562459	0.746232	0.144539	0.999998	0.000654	0.753285	0.00102777
298	PLA2G2A	5320	0.420595	0.150425	1	0.102681	0.296905	0.186396	1	0.00523218	0.999998	0.0483976	0.786352	0.0202747	0.999999	0.0359712	0.845309	0.00915631	0.857086	0.00103052
299	CRP	1401	0.660481	0.112492	1	0.102681	0.563966	0.136691	0.999998	0.00654022	0.713317	0.120994	0.166039	0.0562459	1	0.0353172	0.994702	0.00196207	0.830441	0.00103062
300	CDH17	1015	0.170753	0.211903	0.870755	0.232832	0.368053	0.183126	0.999998	0.00654022	0.999998	0.0483976	0.0590427	0.0562459	0.999928	0.0470896	0.999998	0.000654	0.699332	0.00103762
301	TLR2	7097	0.682293	0.105298	1	0.102681	0.81958	0.0758666	1	0.00523218	1	0.0464356	0.764343	0.0222368	1	0.0353172	0.445228	0.0320471	0.909106	0.0010427
302	KLF6	1316	0.725198	0.102027	1	0.102681	0.0162037	0.264225	1	0.0058862	1	0.0477436	0.124484	0.0562459	1	0.0353172	0.973262	0.00327011	0.789781	0.00104576
303	SULT1A1	6817	0.0512992	0.219097	0.999994	0.1138	0.0480883	0.263571	0.999998	0.00654022	0.999998	0.0483976	0.953823	0.0117724	1	0.0353172	0.924186	0.0058862	0.730628	0.00104881
304	PHB	5245	0.909247	0.0712884	1	0.102681	0.769618	0.089601	0.996769	0.0255069	1	0.0477436	0.11117	0.0562459	1	0.0353172	0.979191	0.00327011	0.894022	0.0010567
305	ATP2A2	488	0.999928	0.00523218	1	0.102681	0.684567	0.115108	0.99887	0.0176586	1	0.0464356	0	0.527796	0.998394	0.059516	0.983684	0.00327011	0.852225	0.00105834
306	MTRR	4552	0.983801	0.0483976	1	0.102681	0.643719	0.124918	0.994901	0.0261609	0.899178	0.112492	0.360053	0.0418574	1	0.0353172	0.999344	0.00196207	0.917451	0.0010655
307	ZNF350	59348	0.0892178	0.219097	0.999898	0.130804	0.903372	0.0497057	0.999998	0.00654022	0.999998	0.0483976	0	0.527796	1	0.0353172	0.999998	0.000654	0.649821	0.00108102
308	ICAM1	3383	0.578897	0.12361	1	0.102681	0.620654	0.128188	0.000131	0.0667103	1	0.0464356	0.699473	0.0241988	1	0.0353172	0.999657	0.00130804	0.799535	0.00109157
309	GSPT1	2935	0.993103	0.0379333	1	0.102681	0.00096	0.282538	0.999998	0.00654022	0.999998	0.0483976	0	0.527796	0.999947	0.0470896	0.999998	0.000654	0.6055	0.00109369
310	MYLK	4638	0.998743	0.0176586	1	0.102681	0.996641	0.00523218	0.385396	0.0627861	0.999998	0.0483976	0	0.527796	0.999996	0.0398954	0.792438	0.00981033	0.813586	0.00111562
311	HLA-DQA1	3117	0.605904	0.12034	1	0.102681	0.866635	0.0614781	1	0.0058862	1	0.0470896	0.557258	0.029431	1	0.0353172	0.514759	0.028123	0.896663	0.00113021
312	OPCML	4978	0.0001	0.260301	0.982203	0.191629	0.212912	0.196207	0.999967	0.00915631	0.999998	0.0483976	0.999998	0.000654	0.94818	0.0967953	0.621707	0.0228908	0.704117	0.00113952
313	PEG10	23089	0.460983	0.144539	1	0.10399	0.0162037	0.264225	0.999998	0.00654022	0.990334	0.087639	0.175099	0.0536298	0.980175	0.0791367	0.999998	0.000654	0.701649	0.00114191
314	ATF7IP	55729	0.957964	0.06017	1	0.102681	0.488623	0.160889	0.999998	0.00654022	0.999998	0.0483976	0.999998	0.000654	0.998542	0.058208	0	0.531066	0.735409	0.00114494
315	YBX1	4904	0.982045	0.0490517	1	0.102681	0.956038	0.0333551	0.999998	0.00654022	1	0.0464356	0.107822	0.0562459	1	0.0353172	0.000352	0.0627861	0.759413	0.0011451
316	CYP17A1	1586	0.991222	0.0405494	1	0.102681	0.839343	0.0693264	0.994298	0.0261609	0.999778	0.0706344	0.507697	0.0327011	1	0.0353172	0.785661	0.0104644	0.938463	0.00115093
317	TMEM127	55654	0	0.629823	0.992508	0.181818	0.0598444	0.263571	1	0.00523218	0.99945	0.0765206	0.999998	0.000654	0.557981	0.179202	0.94683	0.00457816	0.708663	0.00115358
318	EXO1	9156	0.979666	0.0503597	1	0.102681	0.0162037	0.264225	0.999998	0.00654022	1	0.0464356	0.948652	0.0117724	1	0.0353172	0.339667	0.0379333	0.810554	0.00115778
319	HDAC9	9734	0.968384	0.0542838	1	0.102681	0.916159	0.0457816	0.999998	0.00654022	0.999762	0.0706344	0.604021	0.028123	0.999994	0.0398954	0.192427	0.0497057	0.879566	0.00115987
320	ARL11	115761	0.937736	0.0660562	0.966069	0.204055	0.00096	0.282538	0.938259	0.0425114	0.999998	0.0483976	0.999998	0.000654	0.643606	0.16416	0.899327	0.00784827	0.783576	0.00116181
321	FMN1	342184	0.829009	0.089601	1	0.102681	0.894583	0.0536298	0.999998	0.00654022	0.999999	0.0477436	0	0.527796	0.843175	0.124918	0.999998	0.000654	0.795762	0.00116466
322	DMRT1	1761	0.984243	0.0477436	1	0.102681	0.0162037	0.264225	0.999998	0.00654022	0.999985	0.0555919	0.999998	0.000654	0.99999	0.0412034	0	0.531066	0.686563	0.00117127
323	IL17A	3605	0.127667	0.212557	1	0.102681	0.641353	0.124918	0.999998	0.00654022	1	0.0464356	0.549843	0.030085	1	0.0353172	0.890476	0.00784827	0.83476	0.00118244
324	RASSF1	11186	0.71109	0.103336	0.999999	0.105952	0.806569	0.0778286	0.932742	0.0425114	1	0.0464356	0.93036	0.0137345	1	0.0353172	0.871071	0.00850229	0.950626	0.00118462
325	ZBTB20	26137	0.368687	0.157619	0.999961	0.122302	0.486442	0.160889	0.999993	0.00719425	0.999575	0.0745585	0.999998	0.000654	0.900234	0.105952	0.00587471	0.0627861	0.761411	0.00120453
326	MAP3K1	4214	0.999526	0.0143885	1	0.102681	0.272747	0.189012	0.995703	0.0255069	1	0.0464356	0.926142	0.0137345	1	0.0353172	0.224977	0.0451275	0.869569	0.00120467
327	IRF4	3662	0.857754	0.0856769	1	0.102681	0.952989	0.0333551	0.736932	0.0529758	1	0.0464356	0.491799	0.0327011	0.999997	0.0398954	0.886844	0.00784827	0.925478	0.00121447
328	BMP4	652	0.846046	0.086985	1	0.102681	0.00455497	0.282538	1	0.0058862	1	0.0464356	0.448166	0.0346632	1	0.0353172	0.813858	0.00915631	0.819862	0.00123614
329	CYP2C19	1557	0.99909	0.0150425	0.999995	0.113146	0.26541	0.189012	0.0102699	0.0667103	0.999998	0.0483976	0.954211	0.0117724	1	0.0353172	0.658585	0.0183126	0.772063	0.00124713
330	ODC1	4953	0.696283	0.10399	0.999999	0.105952	0.279973	0.188358	1	0.00523218	0.996726	0.0804447	0.486369	0.0327011	1	0.0353172	0.877335	0.00784827	0.874499	0.00124771
331	MLLT10	8028	0.313505	0.166776	0.999912	0.13015	0.486442	0.160889	0.950821	0.0398954	0.999998	0.0483976	0.999998	0.000654	0.990768	0.0725965	0.577873	0.0248528	0.831331	0.00125014
332	PAX3	5077	0.604298	0.12034	1	0.102681	0.488623	0.160889	1	0.0058862	1	0.0464356	0.671261	0.0248528	1	0.0353172	0.680495	0.0170046	0.890077	0.00125956
333	HNF1B	6928	0.970795	0.0529758	1	0.102681	0.759212	0.0915631	1	0.0058862	1	0.0464356	0	0.527796	1	0.0353172	0.969336	0.00327011	0.855147	0.00127092
334	IL1RN	3557	0.452879	0.144539	1	0.102681	0.0197622	0.264225	0.999905	0.0117724	1	0.0464356	0.107822	0.0562459	1	0.0353172	0.994935	0.00196207	0.767416	0.00127433
335	PHOX2B	8929	0.879155	0.0810988	1	0.102681	0.923925	0.0431655	1	0.00523218	1	0.0464356	0.107822	0.0562459	1	0.0353172	0.17473	0.0510137	0.830652	0.0013034
336	RFX6	222546	0.816653	0.0909091	1	0.102681	0.0162037	0.264225	0.999851	0.0117724	0.989011	0.0902551	0.999998	0.000654	0.960318	0.089601	0.024276	0.058862	0.73731	0.00131428
337	CCR2	729230	0.759937	0.0994114	1	0.102681	0.916864	0.0457816	0.999998	0.00654022	1	0.0464356	0.141049	0.0562459	1	0.0353172	0.418552	0.0340092	0.835971	0.00134496
338	IL10	3586	0.452879	0.144539	1	0.102681	0.0001	0.282538	0.485812	0.0608241	1	0.0464356	0.854438	0.0176586	1	0.0353172	0.999661	0.00130804	0.78802	0.00134898
339	FLCN	201163	0.158156	0.211903	1	0.102681	0.442075	0.1707	1	0.00523218	1	0.0464356	0.198515	0.0536298	0.911473	0.10399	0.993789	0.00196207	0.807467	0.00136053
340	KCNQ1	3784	0.965481	0.058208	1	0.102681	0.875905	0.058208	1	0.00523218	1	0.0464356	0.107822	0.0562459	1	0.0353172	0.0434725	0.058862	0.80692	0.00136102
341	FOXO1	2308	0.997823	0.0228908	1	0.102681	0.60711	0.132112	0.956524	0.0372793	1	0.0464356	0.981419	0.00915631	1	0.0353172	0.0311088	0.058862	0.865394	0.00137962
342	CPNE3	8895	0.914638	0.0712884	0.904066	0.221714	0.0442563	0.263571	0.999998	0.00654022	0.999998	0.0483976	0.999998	0.000654	0.455943	0.192937	0.0001	0.0627861	0.56056	0.0013909
343	MMP1	4312	0.270149	0.192937	0.999999	0.105952	0.00456709	0.282538	1	0.0058862	0.999806	0.0706344	0.915694	0.0156965	1	0.0353172	0.903889	0.00784827	0.811862	0.00139092
344	RUNX1	861	0.9992	0.0150425	1	0.102681	0.0155107	0.264225	1	0.0058862	1	0.0464356	0.324746	0.0451275	1	0.0353172	0.0462555	0.058862	0.738635	0.00139182
345	XRN2	22803	0.812203	0.0909091	1	0.102681	0.772943	0.089601	0.999998	0.00654022	0.999998	0.0483976	0	0.527796	0.848115	0.122956	0.999998	0.000654	0.740266	0.00143111
346	XIAP	331	0.939873	0.0647482	1	0.102681	0.341428	0.184434	0.999978	0.00915631	1	0.0464356	0.851372	0.0176586	1	0.0353172	0.393513	0.0353172	0.887974	0.0014433
347	LHCGR	3973	0.762409	0.0994114	1	0.102681	0.874919	0.058208	0.998972	0.0176586	1	0.0464356	0.293062	0.0464356	1	0.0353172	0.740815	0.0143885	0.90126	0.00144396
348	DNMT3B	1789	0.846798	0.086985	1	0.102681	0.990795	0.0130804	0.998177	0.0189666	1	0.0464356	0.0609847	0.0562459	1	0.0353172	0.0600437	0.058862	0.800836	0.00146984
349	ADIPOQ	9370	0.874807	0.0810988	1	0.102681	0.46902	0.166776	0.999998	0.00654022	1	0.0464356	0.124484	0.0562459	1	0.0353172	0.73631	0.0143885	0.833011	0.00147098
350	DNMT3A	1788	0.661537	0.111184	1	0.102681	0.997915	0.00457816	0.546159	0.06017	1	0.0477436	0.347427	0.0431655	1	0.0353172	0.112378	0.0536298	0.809499	0.00148144
351	IGFBP3	3486	0.145223	0.212557	1	0.102681	0.133877	0.229562	0.999998	0.00654022	1	0.0464356	0.928055	0.0137345	1	0.0353172	0.69095	0.0170046	0.791653	0.00149432
352	PIN1	5300	0.835945	0.087639	1	0.102681	0.936571	0.0405494	0.999998	0.00654022	1	0.0464356	0.214045	0.0536298	1	0.0353172	0.000352	0.0627861	0.766212	0.00152308
353	BMPR1B	658	0.998857	0.0163506	1	0.102681	0.37198	0.183126	0.999232	0.0150425	1	0.0464356	0.592685	0.028777	1	0.0353172	0.0054167	0.0627861	0.806551	0.00154648
354	PTCH2	8643	0.116641	0.212557	0.999863	0.133421	0.0367377	0.263571	1	0.00523218	1	0.0464356	0.0546484	0.0562459	1	0.0353172	0.960934	0.00392413	0.718397	0.00156621
355	WWOX	51741	0.975766	0.0503597	1	0.102681	0.459321	0.170046	0.999858	0.0117724	1	0.0464356	0.114101	0.0562459	1	0.0353172	0.731703	0.0150425	0.857333	0.0015751
356	CDH13	1012	0.74202	0.100719	1	0.102681	0.951976	0.0340092	0.999998	0.00654022	0.859304	0.114454	0.0590427	0.0562459	1	0.0353172	0.514342	0.028123	0.817751	0.00158975
357	BMP2	650	0.966805	0.057554	1	0.102681	0.218705	0.196207	0.999998	0.00654022	1	0.0464356	0.797655	0.0196207	1	0.0353172	0.00883108	0.0627861	0.804752	0.00161525
358	TET2	54790	0.707382	0.103336	1	0.102681	0.0162037	0.264225	0.976518	0.0353172	1	0.0464356	0.999998	0.000654	0.956489	0.0909091	0.0559389	0.058862	0.738723	0.00164642
359	ALDH2	217	0.716192	0.102681	0.999905	0.13015	0.214516	0.196207	0.183723	0.0654022	1	0.0464356	0.576537	0.029431	1	0.0353172	0.992984	0.00196207	0.811727	0.00165235
360	SOS1	6654	0.625796	0.118378	1	0.102681	0.722652	0.100065	0.999836	0.0117724	1	0.0464356	0.999857	0.00130804	1	0.0353172	0	0.531066	0.830127	0.0016552
361	ATG10	83734	0.0636673	0.219097	0.999973	0.12034	0.00463449	0.282538	0.999998	0.00654022	0.999998	0.0483976	0.145625	0.0562459	0.476705	0.190974	0.999998	0.000654	0.478487	0.00166515
362	UGT2B17	7367	0.535877	0.125572	0.999988	0.115108	0.26541	0.189012	0.999998	0.00654022	0.999998	0.0483976	0.900871	0.0156965	0.976436	0.0824068	0.727685	0.0150425	0.839592	0.00167532
363	ICAM5	7087	0.0018686	0.260301	0.941106	0.215827	0.229975	0.194245	0.999998	0.00654022	0.0870538	0.137345	0.999998	0.000654	0.993481	0.0699804	0.316446	0.0392413	0.557869	0.0017051
364	MYB	4602	0.960016	0.06017	1	0.102681	0.799784	0.0797907	0.98413	0.0346632	1	0.0464356	0.789651	0.0196207	1	0.0353172	0.444837	0.0320471	0.927717	0.00170569
365	MMP3	4314	0.474237	0.141923	1	0.102681	0.515244	0.144539	0.999998	0.00654022	0.995142	0.0824068	0.160133	0.0562459	1	0.0353172	0.900504	0.00784827	0.821877	0.0017086
366	ABCB11	8647	0.999444	0.0143885	1	0.102681	0.810953	0.0765206	0.995271	0.0255069	0.999422	0.0765206	0.411679	0.0392413	1	0.0353172	0.0274302	0.058862	0.838106	0.00171989
367	RBBP8	5932	0.997722	0.0228908	1	0.102681	0.609745	0.132112	0.999998	0.00654022	0.999987	0.0549379	0.971577	0.00915631	1	0.0353172	0	0.531066	0.845676	0.0017622
368	GPC3	2719	0.759578	0.0994114	1	0.102681	0.451721	0.170046	1	0.00523218	1	0.0464356	0.0802281	0.0562459	1	0.0353172	0.618886	0.0228908	0.826698	0.00176275
369	TNFRSF10B	8795	0.0118174	0.245912	1	0.102681	0.0444313	0.263571	0.893855	0.0438195	0.999998	0.0483976	0.946674	0.0117724	1	0.0353172	0.983364	0.00327011	0.74708	0.00176324
370	L1CAM	3897	0.904638	0.0725965	1	0.102681	0.993543	0.00915631	0.999999	0.0058862	1	0.0464356	0	0.527796	1	0.0353172	0.0523468	0.058862	0.772086	0.00180803
371	CXCL12	6387	0.400459	0.152387	1	0.102681	0.620654	0.128188	0.999998	0.00654022	1	0.0464356	0.609283	0.028123	1	0.0353172	0.426757	0.0340092	0.836353	0.00181172
372	NUMA1	4926	0.823584	0.0909091	1	0.10399	0.999352	0.00261609	0.999998	0.00654022	0.741029	0.120994	0.0302477	0.0562459	1	0.0353172	0	0.531066	0.705992	0.00181408
373	CASR	846	0.964586	0.058862	1	0.102681	0.980934	0.0196207	0.999997	0.00654022	1	0.0464356	0	0.527796	1	0.0353172	0.460831	0.0320471	0.831426	0.00184335
374	CNTROB	116840	0.0120599	0.245912	0.999814	0.135383	0.819696	0.0758666	0.999998	0.00654022	0.999998	0.0483976	0.999998	0.000654	0.979646	0.0791367	0	0.531066	0.600974	0.00185858
375	DDIT3	1649	0.883278	0.0797907	1	0.102681	0.648665	0.124918	0.999749	0.0137345	1	0.0464356	0.91417	0.0156965	1	0.0353172	0.00669134	0.0627861	0.847879	0.00188276
376	DICER1	23405	0.999717	0.0111184	1	0.102681	0.865221	0.0627861	0.999998	0.00654022	1	0.0464356	0.0609847	0.0562459	1	0.0353172	0	0.531066	0.772123	0.00189065
377	EPHX1	2052	0.222842	0.201439	0.923002	0.218443	0.26541	0.189012	0.99448	0.0261609	0.989571	0.089601	0.879182	0.0170046	1	0.0353172	0.997513	0.00196207	0.859549	0.00189088
378	GNAI2	2771	0.994773	0.0327011	1	0.102681	0.985133	0.0176586	0.21593	0.0654022	1	0.0464356	0.364274	0.0418574	0.997711	0.0627861	0.192367	0.0497057	0.811952	0.00190836
379	AIP	9049	0.835187	0.087639	1	0.102681	0.583606	0.135383	1	0.00523218	1	0.0464356	0.307337	0.0457816	1	0.0353172	0.197367	0.0497057	0.834559	0.00191668
380	MGMT	4255	0.279317	0.192937	1	0.102681	0.427496	0.175278	0.999998	0.00654022	0.999977	0.058208	0.140167	0.0562459	1	0.0353172	0.813362	0.00915631	0.779798	0.00192464
381	STAT5B	6777	0.999957	0.00261609	1	0.102681	0.499714	0.160235	0.819733	0.0490517	1	0.0464356	0.932469	0.0137345	1	0.0353172	0	0.531066	0.822241	0.00196168
382	STRADA	92335	0.999784	0.0111184	1	0.102681	0.132607	0.229562	0.931324	0.0425114	0.999998	0.0483976	0.661229	0.0248528	1	0.0353172	0.149854	0.0536298	0.78991	0.0019655
383	COMT	1312	0.35859	0.157619	1	0.102681	0.915269	0.0470896	0.663837	0.0568999	1	0.0464356	0.80392	0.0189666	1	0.0353172	0.636695	0.0189666	0.883105	0.00197152
384	DIS3L2	129563	0.625471	0.118378	1	0.102681	0.386468	0.181164	1	0.00523218	0.999998	0.0483976	0.999998	0.000654	0.800332	0.132767	0	0.531066	0.717858	0.00197542
385	MMP14	4323	0.839328	0.087639	1	0.102681	0.479135	0.164814	0.999998	0.00654022	1	0.0464356	0.145625	0.0562459	1	0.0353172	0.507715	0.028777	0.814643	0.00197644
386	PTPN12	5782	0.268641	0.192937	0.609309	0.249836	0.680702	0.115108	0.999998	0.00654022	1	0.0470896	0	0.527796	0.999941	0.0470896	0.999998	0.000654	0.687318	0.00203537
387	NEK2	4751	0.999527	0.0143885	1	0.102681	0.996293	0.00654022	0.270869	0.0654022	0.999998	0.0483976	0.359807	0.0418574	0.999989	0.0412034	0	0.531066	0.731171	0.00204209
388	NAT1	9	0.834846	0.088947	0.934094	0.216481	0.0480883	0.263571	0.0390239	0.0660562	0.997605	0.0791367	0.971197	0.00915631	1	0.0353172	0.978339	0.00327011	0.783804	0.00204325
389	POU6F2	11281	0.420265	0.150425	0.99981	0.136037	0.0162037	0.264225	0.999041	0.0170046	0.999998	0.0483976	0.999998	0.000654	0.0756385	0.255069	0.330612	0.0379333	0.604169	0.00204617
390	PTPRJ	5795	0.993335	0.0379333	1	0.102681	0.92435	0.0425114	1	0.00523218	1	0.0464356	0	0.527796	0.998911	0.0568999	0.591807	0.0241988	0.840856	0.00207615
391	CRTC1	23373	0.835166	0.087639	1	0.102681	0.520125	0.143885	0.999998	0.00654022	1	0.0464356	0.0689556	0.0562459	1	0.0353172	0.318602	0.0392413	0.780303	0.00211451
392	ADH7	131	0.982917	0.0483976	1	0.102681	0.0480883	0.263571	0.999998	0.00654022	0.998142	0.0778286	0.913179	0.0156965	0.988433	0.0739045	0.306817	0.0398954	0.816215	0.00211994
393	MCPH1	79648	0.13936	0.212557	1	0.102681	0.778537	0.086985	0.989877	0.028777	1	0.0464356	0.999998	0.000654	1	0.0353172	0	0.531066	0.750084	0.00212692
394	SLC11A1	6556	0.59999	0.12034	1	0.102681	0.845228	0.0673643	0.999998	0.00654022	0.985595	0.0941792	0.205956	0.0536298	1	0.0353172	0.45525	0.0320471	0.830754	0.00212697
395	SELE	6401	0.661726	0.111184	1	0.102681	0.84138	0.0693264	0.991771	0.0274689	1	0.0464356	0.220598	0.0536298	1	0.0353172	0.715093	0.0163506	0.880241	0.00213074
396	LTA	4049	0.117	0.212557	1	0.102681	0.0001	0.282538	0.999998	0.00654022	1	0.0464356	0.652659	0.0255069	1	0.0353172	0.635193	0.0189666	0.708132	0.00214994
397	CXCR4	7852	0.766002	0.0994114	1	0.102681	0.962123	0.0274689	0.99686	0.0255069	1	0.0464356	0.20032	0.0536298	1	0.0353172	0.158973	0.0516678	0.837602	0.00216294
398	IGF2R	3482	0.981272	0.0490517	1	0.104644	0.891486	0.0536298	0.988483	0.030085	1	0.0464356	0	0.527796	1	0.0353172	0.934385	0.00457816	0.861956	0.00217109
399	IL12A	3592	0.72544	0.102027	1	0.102681	0.105713	0.255069	0.999998	0.00654022	0.999994	0.0510137	0.79189	0.0196207	1	0.0353172	0.118846	0.0536298	0.77307	0.0021791
400	FOXE1	2304	0.873741	0.0810988	1	0.102681	0.488623	0.160889	0.968581	0.0359712	0.999957	0.059516	0.999998	0.000654	1	0.0353172	0	0.531066	0.802558	0.0022303
401	CASP7	840	0.0565901	0.219097	1	0.102681	0.499714	0.160235	0.999998	0.00654022	0.999889	0.0640942	0.949801	0.0117724	1	0.0353172	0.0916446	0.0562459	0.746007	0.00223406
402	ARID1B	57492	0.847367	0.086985	0.999997	0.112492	0.988805	0.0143885	0.789065	0.0510137	0.999998	0.0483976	0.14376	0.0562459	1	0.0353172	0.116424	0.0536298	0.789082	0.00227483
403	BCL3	602	0.340884	0.162852	1	0.102681	0.772119	0.089601	0.86505	0.0438195	1	0.0464356	0	0.527796	1	0.0353172	0.999998	0.000654	0.770377	0.00227803
404	RRAS2	22800	0.989095	0.0431655	1	0.102681	0.157958	0.228908	0.999998	0.00654022	1	0.0464356	0.381154	0.0412034	0.999804	0.0523218	0.0681515	0.0562459	0.752902	0.00228266
405	IL13	3596	0.116636	0.212557	1	0.102681	0.633315	0.125572	0.30305	0.0647482	1	0.0464356	0.753455	0.0222368	1	0.0353172	0.920019	0.0058862	0.814379	0.00229975
406	RHBDF2	79651	0.0840423	0.219097	0.999488	0.144539	0.26541	0.189012	0.999999	0.0058862	1	0.0464356	0.999998	0.000654	0.995297	0.0680183	0	0.531066	0.686068	0.00231273
407	GATA1	2623	0.998032	0.0228908	1	0.102681	0.727226	0.0994114	1	0.0058862	1	0.0464356	0.497828	0.0327011	1	0.0353172	0	0.531066	0.819671	0.00232469
408	FANCI	55215	0.26364	0.192937	0.999835	0.134729	0.696778	0.111838	0.999997	0.00654022	0.866231	0.114454	0.746268	0.0222368	0.999999	0.0359712	0.60862	0.0228908	0.865355	0.00234003
409	PHF6	84295	0.922365	0.0680183	0.986014	0.188358	0.602153	0.133421	0.999939	0.0104644	0.999998	0.0483976	0.999998	0.000654	0.796913	0.133421	0	0.531066	0.77034	0.0023462
410	CD86	942	0.117759	0.212557	1	0.102681	0.633315	0.125572	0.999998	0.00654022	1	0.0464356	0.585595	0.028777	1	0.0353172	0.202546	0.0483976	0.764896	0.00236466
411	TRIM24	8805	0.999918	0.0058862	1	0.102681	0.950641	0.0366252	0.982279	0.0353172	0.999999	0.0477436	0	0.527796	1	0.0353172	0.0161855	0.058862	0.761662	0.00236495
412	PON1	5444	0.784371	0.0961413	1	0.102681	0.0399963	0.263571	0.0390239	0.0660562	0.877215	0.1138	0.307337	0.0457816	1	0.0353172	0.999855	0.00130804	0.721762	0.00237412
413	TGFBR3	7049	0.997039	0.0248528	1	0.102681	0.769469	0.089601	0.999998	0.00654022	1	0.0464356	0.524258	0.0320471	1	0.0353172	0	0.531066	0.799968	0.00238234
414	CD14	929	0.0618325	0.219097	1	0.102681	0.725822	0.0994114	0.999998	0.00654022	0.999813	0.0706344	0.613109	0.0274689	1	0.0353172	0.284488	0.0425114	0.773845	0.00240137
415	MN1	4330	0	0.629823	0.288644	0.258993	0	0.640942	0.978894	0.0353172	0.999953	0.059516	0.999998	0.000654	0.956156	0.0909091	0.976365	0.00327011	0.641796	0.00240393
416	ADH1C	126	0.976899	0.0503597	1	0.10399	0.193533	0.209287	0.994846	0.0261609	0.983158	0.0941792	0.913179	0.0156965	1	0.0353172	0.490432	0.028777	0.884148	0.00241151
417	ING1	3621	0.194681	0.207979	1	0.102681	0.0162037	0.264225	0.893855	0.0438195	1	0.0464356	0.145625	0.0562459	1	0.0353172	0.989271	0.00196207	0.736274	0.00244717
418	LBP	3929	0.234092	0.196207	1	0.102681	0.126647	0.253761	0.999998	0.00654022	0.984139	0.0941792	0.317911	0.0451275	0.99998	0.0412034	0.89434	0.00784827	0.763039	0.00247233
419	PRDX2	7001	0.918689	0.0693264	1	0.102681	0.164081	0.228908	0.999998	0.00654022	0.999958	0.059516	0.166039	0.0562459	0.99993	0.0470896	0.518017	0.0274689	0.784388	0.0024763
420	TIMP2	7077	0.811051	0.0909091	1	0.102681	0.696049	0.111838	0.999998	0.00654022	0.998067	0.0778286	0.34229	0.0431655	1	0.0353172	0.060019	0.058862	0.794852	0.00250777
421	BAG1	573	0.387854	0.154349	1	0.102681	0.4031	0.181164	0.999998	0.00654022	0.999411	0.0765206	0.166039	0.0562459	1	0.0353172	0.691597	0.0170046	0.785214	0.00252496
422	ATG5	9474	0.0637496	0.219097	1	0.102681	0.745091	0.0948332	0.999998	0.00654022	1	0.0464356	0.145625	0.0562459	1	0.0353172	0.314108	0.0392413	0.722534	0.00256391
423	CYP11A1	1583	0.968378	0.0542838	1	0.102681	0.469247	0.166776	0.999778	0.0137345	1	0.0464356	0.288332	0.0464356	1	0.0353172	0.132911	0.0536298	0.821314	0.00259555
424	HSD17B2	3294	0.697423	0.10399	0.999978	0.119032	0.26541	0.189012	0.999998	0.00654022	1	0.0464356	0.14376	0.0562459	1	0.0353172	0.343321	0.0379333	0.759341	0.00262208
425	GDF15	9518	0.121237	0.212557	0.99596	0.165468	0.0001	0.282538	0.999998	0.00654022	1	0.0464356	0.123785	0.0562459	1	0.0353172	0.819158	0.00915631	0.659011	0.00264732
426	MBD2	8932	0.989244	0.0431655	1	0.102681	0.985786	0.0170046	0.999998	0.00654022	0.979735	0.0954872	0	0.527796	1	0.0353172	0.0001	0.0627861	0.712471	0.00265094
427	AGER	177	0.12717	0.212557	1	0.102681	0.9045	0.0490517	0.999998	0.00654022	1	0.0464356	0	0.527796	1	0.0353172	0.818428	0.00915631	0.74462	0.00265843
428	LMO1	4004	0.177188	0.211903	0.999999	0.105298	0.486442	0.160889	0.999998	0.00654022	0.681746	0.121648	0.999998	0.000654	0.999137	0.0562459	0	0.531066	0.657274	0.00266403
429	HAVCR1	26762	0	0.629823	0.94976	0.214519	0.0367377	0.263571	0.586591	0.058862	0.999998	0.0483976	0.999998	0.000654	0.995415	0.0680183	0.76776	0.0124264	0.634341	0.00266921
430	RB1CC1	9821	0.748659	0.100719	1	0.102681	0.461802	0.169392	0.996454	0.0255069	1	0.0464356	0.368291	0.0418574	1	0.0353172	0.659537	0.0183126	0.870254	0.00267088
431	FLT4	2324	0.999675	0.0111184	1	0.102681	0.419393	0.177894	0.998165	0.0189666	1	0.0464356	0.84731	0.0176586	1	0.0353172	0	0.531066	0.820878	0.00272605
432	KDSR	2531	0.697372	0.10399	0.967516	0.204055	0.26541	0.189012	0.999998	0.00654022	0.999998	0.0483976	0	0.527796	0.786925	0.135383	0.999998	0.000654	0.644197	0.00272759
433	FBXW7	55294	0.13936	0.212557	1	0.102681	0.96545	0.0255069	0.999998	0.00654022	1	0.0464356	0	0.527796	1	0.0353172	0.638174	0.0189666	0.736392	0.00273543
434	SDHC	6391	0.735519	0.100719	0.969947	0.202747	0.610888	0.129496	1	0.00523218	0.737977	0.120994	0.998919	0.00196207	1	0.0353172	0	0.531066	0.810325	0.00276733
435	ADD1	118	0.952252	0.0614781	1	0.102681	0.978519	0.0202747	0.437521	0.0614781	0.999725	0.0706344	0.106745	0.0562459	1	0.0353172	0.0754445	0.0562459	0.778469	0.00277578
436	DIRC2	84925	0	0.629823	0.0743561	0.260955	0.17183	0.228908	0.981712	0.0353172	0.999998	0.0483976	0.999998	0.000654	0.0289147	0.255069	0.922038	0.0058862	0.468049	0.00279367
437	DEFB4A	1673	0.999998	0.000654	0.987637	0.187704	0.168076	0.228908	0.994273	0.0261609	0.999998	0.0483976	0	0.527796	0.99738	0.0634402	0.132911	0.0536298	0.627361	0.00280629
438	CD82	3732	0.0018686	0.260301	0.999998	0.107914	0.212912	0.196207	0.997283	0.0235448	0.999998	0.0483976	0.859419	0.0176586	1	0.0353172	0.718102	0.0163506	0.712959	0.00280882
439	NCOA4	8031	0.98424	0.0477436	1	0.102681	0.238919	0.194245	0.982279	0.0353172	0.999998	0.0483976	0.657399	0.0255069	1	0.0353172	0.255614	0.0438195	0.82691	0.00281234
440	VEGFC	7424	0.836672	0.087639	1	0.102681	0.955301	0.0333551	0.729836	0.0529758	0.981043	0.0941792	0.745274	0.0228908	1	0.0353172	0.0933599	0.0562459	0.863215	0.00287576
441	NSD1	64324	0.997002	0.0248528	1	0.102681	0.917828	0.0444735	1	0.00523218	0.997678	0.0791367	0	0.527796	0.9982	0.0614781	0.201241	0.0483976	0.800385	0.00296576
442	RNF6	6049	0.939258	0.0654022	1	0.102681	0.97838	0.0202747	0.997799	0.0202747	0.999998	0.0483976	0.166039	0.0562459	0.584048	0.174624	0.0766118	0.0562459	0.772241	0.00296593
443	KLLN	100144748	0.0914058	0.219097	0.611982	0.249182	0.0162037	0.264225	0.999998	0.00654022	0.999998	0.0483976	0.999998	0.000654	0.999949	0.0470896	0	0.531066	0.442379	0.00297932
444	ELANE	1991	0.956271	0.0608241	1	0.102681	0.495846	0.160235	0.999934	0.0117724	0.987549	0.0909091	0.179304	0.0536298	1	0.0353172	0.34797	0.0372793	0.836139	0.00299367
445	TCL1A	8115	0.0018686	0.260301	0.974509	0.200131	0.204784	0.207979	0.934543	0.0425114	0.771184	0.120994	0.0512098	0.0562459	0.999998	0.0372793	0.999998	0.000654	0.650588	0.00300576
446	PPP2R2A	5520	0.940797	0.0647482	0.999993	0.1138	0.730823	0.0987574	0.999998	0.00654022	0.999998	0.0483976	0.913561	0.0156965	0.999996	0.0398954	0	0.531066	0.796772	0.00300841
447	GREM1	26585	0.997853	0.0228908	1	0.102681	0.129884	0.229562	0.999998	0.00654022	1	0.0464356	0	0.527796	1	0.0353172	0.558005	0.0255069	0.729475	0.00302804
448	GATA2	2624	0.985058	0.0477436	1	0.102681	0.652599	0.122956	1	0.00523218	1	0.0464356	0.580165	0.028777	1	0.0353172	0	0.531066	0.820254	0.00304481
449	MUC1	4582	0.987266	0.0438195	1	0.102681	0.985364	0.0176586	0.977611	0.0353172	0.999998	0.0483976	0	0.527796	1	0.0353172	0.451932	0.0320471	0.806754	0.00307528
450	IL32	9235	0.127667	0.212557	0.841577	0.236756	0.0001	0.282538	0.999998	0.00654022	0.999998	0.0483976	0.999998	0.000654	0.999769	0.0523218	0	0.531066	0.456913	0.00308485
451	MUC5AC	4586	0.00186761	0.260301	0.981949	0.191629	0.168076	0.228908	0.999998	0.00654022	0.987779	0.0909091	0	0.527796	1	0.0353172	0.999998	0.000654	0.572999	0.00309887
452	PPM1D	8493	0.233359	0.196207	0.999877	0.133421	0.0162037	0.264225	0.996454	0.0255069	1	0.0464356	0.914503	0.0156965	1	0.0353172	0.666065	0.0183126	0.79762	0.00310466
453	TYR	7299	0.959036	0.06017	0.999733	0.139307	0.493471	0.160235	0.999985	0.00915631	1	0.0464356	0	0.527796	1	0.0353172	0.902566	0.00784827	0.82896	0.00310999
454	ADH1B	125	0.810105	0.0909091	0.976566	0.198823	0.0480883	0.263571	2.58e-06	0.0667103	0.999998	0.0483976	0.913179	0.0156965	1	0.0353172	0.788353	0.00981033	0.707524	0.00311151
455	ACTA2	59	0.992627	0.0379333	0.999991	0.115108	0.308553	0.185742	0.999559	0.0150425	0.976758	0.0967953	0.0590427	0.0562459	1	0.0353172	0.386369	0.0359712	0.800556	0.00312189
456	CASP5	838	0.0447776	0.219097	0.999917	0.13015	0.0399975	0.263571	0.999998	0.00654022	0.999998	0.0483976	0	0.527796	0.911351	0.10399	0.999998	0.000654	0.473242	0.00313623
457	CYR61	3491	0.839086	0.087639	1	0.102681	0.0001	0.282538	0.999998	0.00654022	1	0.0477436	0.177879	0.0536298	1	0.0353172	0.0161855	0.058862	0.639286	0.00317948
458	EHBP1	23301	0.0018686	0.260301	0	0.63244	0.00463449	0.282538	0.999998	0.00654022	0.999998	0.0483976	0.999998	0.000654	0.280741	0.219097	0.269265	0.0431655	0.232013	0.00321423
459	MSMB	4477	0	0.629823	0	0.63244	0.0161473	0.264225	0.999998	0.00654022	1	0.0464356	0.999998	0.000654	0.879448	0.113146	0.269265	0.0431655	0.430629	0.00335774
460	MC1R	4157	0.666645	0.11053	1	0.102681	0.228938	0.194245	1	0.0058862	1	0.0464356	0	0.527796	1	0.0353172	0.847265	0.00915631	0.776929	0.00336706
461	PAX8	7849	0.98668	0.0477436	1	0.102681	0.818531	0.0758666	0.999772	0.0137345	1	0.0464356	0.689723	0.0248528	1	0.0353172	0	0.531066	0.841054	0.00346138
462	ASCC1	51008	0.839736	0.087639	0.986014	0.188358	0.478012	0.165468	0.994817	0.0261609	0.999998	0.0483976	0.999998	0.000654	0.952285	0.0941792	0	0.531066	0.762333	0.0034917
463	MAP3K8	1326	0.998568	0.0228908	1	0.102681	0.0480883	0.263571	0.932742	0.0425114	1	0.0464356	0.252517	0.0477436	1	0.0353172	0.084791	0.0562459	0.747258	0.00352505
464	IL12B	3593	0.861358	0.0843689	1	0.102681	0.105317	0.255069	0.680519	0.0555919	1	0.0464356	0.931601	0.0137345	1	0.0353172	0.26683	0.0431655	0.819914	0.00356463
465	DES	1674	0.335921	0.165468	0.970955	0.202093	0.986757	0.0156965	0.993724	0.0268149	1	0.0470896	0	0.527796	1	0.0353172	0.791547	0.00981033	0.805608	0.00358462
466	ZBTB16	7704	0.944232	0.0640942	1	0.102681	0.93109	0.0412034	0.999963	0.00915631	1	0.0464356	0.0546484	0.0562459	1	0.0353172	0	0.531066	0.7713	0.00358945
467	PRF1	5551	0.171443	0.211903	0.999253	0.147809	0.403341	0.181164	0.999996	0.00654022	1	0.0464356	0.172408	0.0562459	1	0.0353172	0.367275	0.0359712	0.758754	0.00360632
468	TSHR	7253	0.00185423	0.260301	0.999999	0.10726	0.603307	0.133421	0.999889	0.0117724	1	0.0464356	0	0.527796	1	0.0353172	0.972162	0.00327011	0.725715	0.00361733
469	SDHAF2	54949	0.0018686	0.260301	1	0.102681	0.193533	0.209287	0.999631	0.0150425	0.999998	0.0483976	0.999998	0.000654	0.962457	0.088293	0	0.531066	0.577336	0.00362577
470	PPARGC1B	133522	0.988683	0.0431655	1	0.102681	0.80026	0.0797907	0.155298	0.0654022	1	0.0464356	0.107822	0.0562459	0.999999	0.0359712	0.0385547	0.058862	0.725962	0.00365892
471	BCL6	604	0.95623	0.0608241	1	0.102681	0.768143	0.089601	0.999998	0.00654022	1	0.0464356	0.378168	0.0412034	1	0.0353172	0	0.531066	0.781324	0.00369593
472	SRGAP1	57522	0.291546	0.186396	1	0.102681	0.0480883	0.263571	0.999998	0.00654022	0.999998	0.0483976	0	0.527796	0.143964	0.24395	0.999998	0.000654	0.427734	0.00372914
473	STAT4	6775	0.453046	0.144539	0.999999	0.105952	0.486442	0.160889	0.998889	0.0176586	1	0.0477436	0.512134	0.0327011	1	0.0353172	0.0948711	0.0562459	0.799205	0.00373413
474	NR1H2	7376	0.998535	0.0228908	1	0.102681	0.427496	0.175278	0.999998	0.00654022	1	0.0464356	0	0.527796	1	0.0353172	0.0161855	0.058862	0.682904	0.00375867
475	CP	1356	0.704716	0.103336	0.990825	0.184434	0.364847	0.183126	0.997084	0.0241988	1	0.0464356	0.20032	0.0536298	0.989159	0.0739045	0.816719	0.00915631	0.847914	0.0038106
476	LIN28B	389421	0.460983	0.144539	1	0.103336	0.0162037	0.264225	0.999998	0.00654022	0.999922	0.0614781	0.175099	0.0536298	0.991593	0.0712884	0.536979	0.0261609	0.707606	0.00397159
477	SDHA	6389	0.59501	0.12034	0.99844	0.154349	0.610888	0.129496	0.999132	0.0170046	0.358817	0.128188	0.999587	0.00130804	0.999958	0.0464356	0	0.531066	0.768817	0.00406856
478	TFE3	7030	0.899999	0.0745585	1	0.102681	0.759212	0.0915631	0.994972	0.0261609	0.9999	0.0634402	0.186806	0.0536298	0.999939	0.0470896	0.0523468	0.058862	0.809803	0.00410311
479	KITLG	4254	0.116817	0.212557	1	0.102681	0.247104	0.189666	0.979774	0.0353172	1	0.0464356	0.842951	0.0176586	1	0.0353172	0.277047	0.0431655	0.78415	0.0041899
480	PAX5	5079	0.935803	0.0667103	1	0.102681	0.488623	0.160889	0.999998	0.00654022	1	0.0464356	0.565444	0.029431	1	0.0353172	0	0.531066	0.77405	0.00420719
481	LRP5	4041	0.125577	0.212557	1	0.102681	0.499558	0.160235	0.999971	0.00915631	1	0.0464356	0.0590427	0.0562459	1	0.0353172	0.00412686	0.0627861	0.671048	0.00421323
482	PSIP1	11168	0.973019	0.0516678	0.999999	0.105298	0.992113	0.0117724	0.999998	0.00654022	1	0.0464356	0	0.527796	1	0.0353172	0	0.531066	0.711782	0.00427358
483	MIF	4282	0.293674	0.18378	1	0.102681	0.174268	0.228908	0.953647	0.0392413	1	0.0464356	0.358102	0.0418574	1	0.0353172	0.696396	0.0170046	0.796106	0.00431785
484	DDB2	1643	0.614899	0.119686	0.999999	0.105298	0.885948	0.0555919	0.999196	0.0170046	0.999982	0.0568999	0.906666	0.0156965	1	0.0353172	0	0.531066	0.834649	0.00433187
485	CHRNB3	1142	0.0943707	0.219097	0.983083	0.191629	0.816591	0.0765206	0.999998	0.00654022	0.704051	0.120994	0	0.527796	0.204016	0.232832	0.999998	0.000654	0.582187	0.00437071
486	STX1A	6804	0.807716	0.0915631	1	0.102681	0.90839	0.0470896	0.999998	0.00654022	0.999913	0.0621321	0	0.527796	1	0.0353172	0.00911513	0.0627861	0.706751	0.0044206
487	LAPTM4B	55353	0.0018686	0.260301	0.0743561	0.260955	0.0444313	0.263571	0.999998	0.00654022	0.999998	0.0483976	0	0.527796	0.897612	0.108568	0.999998	0.000654	0.294825	0.00443506
488	FOLR1	2348	0.843059	0.087639	0.999997	0.109876	0.920271	0.0431655	0.180965	0.0654022	1	0.0464356	0	0.527796	1	0.0353172	0.79922	0.00915631	0.774611	0.00445922
489	DLEC1	9940	0	0.629823	0.776697	0.241988	0.00463449	0.282538	0.999801	0.0124264	0.820626	0.116416	0.999998	0.000654	0.921242	0.101373	0.151639	0.0536298	0.600628	0.00450612
490	GAB1	2549	0.0117134	0.245912	1	0.102681	0.0480883	0.263571	0.999998	0.00654022	1	0.0464356	0.991942	0.0058862	1	0.0353172	0	0.531066	0.617641	0.00451873
491	CLOCK	9575	0.999348	0.0150425	1	0.102681	0.905543	0.0483976	0.999998	0.00654022	1	0.0464356	0	0.527796	1	0.0353172	0	0.531066	0.707326	0.00453093
492	SAA1	6288	0.603681	0.12034	1	0.102681	0.555549	0.140615	0.999998	0.00654022	0.227275	0.137345	0.166039	0.0562459	0.998696	0.057554	0.213705	0.0451275	0.695453	0.00455569
493	MMP7	4316	0.271204	0.192937	0.999976	0.119032	0.0001	0.282538	0.999998	0.00654022	1	0.0464356	0.0590427	0.0562459	1	0.0353172	0.0311088	0.058862	0.564304	0.00457382
494	EGLN1	54583	0.896813	0.0752126	1	0.102681	0.0751451	0.255069	0.772247	0.0516678	1	0.0464356	0.99786	0.00261609	1	0.0353172	0	0.531066	0.762355	0.00458492
495	CCR5	1234	0.850572	0.0863309	1	0.102681	0.783601	0.0843689	0.999998	0.00654022	1	0.0464356	0.0869784	0.0562459	1	0.0353172	0	0.531066	0.728915	0.00464194
496	IGFBP5	3488	0.0117049	0.245912	1	0.102681	0.0801046	0.255069	0.999998	0.00654022	0.999998	0.0483976	0.145625	0.0562459	1	0.0353172	0.000352	0.0627861	0.465266	0.00474711
497	CYP7A1	1581	0.983206	0.0483976	1	0.102681	0.26541	0.189012	0.999998	0.00654022	0.999999	0.0477436	0.288332	0.0464356	1	0.0353172	0	0.531066	0.720531	0.00475542
498	DLC1	10395	0.472221	0.141923	1	0.102681	0.960657	0.030085	0.999998	0.00654022	1	0.0464356	0	0.527796	0.994383	0.0693264	0.140967	0.0536298	0.719995	0.0047961
499	GNB3	2784	0.850258	0.0863309	1	0.102681	0.784642	0.0843689	0.437521	0.0614781	0.922463	0.111184	0.367987	0.0418574	1	0.0353172	0.404738	0.0353172	0.834077	0.00483473
500	GOLGA5	9950	0.591893	0.12034	0.852099	0.236102	0.296905	0.186396	0.982279	0.0353172	0.999998	0.0483976	0.999998	0.000654	0.970172	0.0850229	0	0.531066	0.702234	0.00483762
501	CHRNA3	1136	0.500237	0.135383	1	0.102681	0.920259	0.0431655	0.999998	0.00654022	0.999999	0.0477436	0	0.527796	0.999948	0.0470896	0.0241256	0.058862	0.68884	0.00488357
502	HPN	3249	0.200924	0.207979	1	0.102681	0.857622	0.0640942	0.999998	0.00654022	0.967063	0.103336	0.0869784	0.0562459	0.959176	0.0909091	0.0001	0.0627861	0.663146	0.00503328
503	TLR9	54106	0.81203	0.0909091	1	0.102681	0.723772	0.100065	0.999998	0.00654022	1	0.0464356	0	0.527796	1	0.0353172	0.0777653	0.0562459	0.718678	0.00503605
504	MCC	4163	0.0018686	0.260301	1	0.102681	0.766485	0.0902551	0.999998	0.00654022	0.115029	0.137345	0	0.527796	0.999972	0.0444735	0.921636	0.0058862	0.602555	0.00504862
505	WRAP53	55135	0.0914058	0.219097	1	0.103336	0.973014	0.0209287	0.99986	0.0117724	0.999998	0.0483976	0.0302477	0.0562459	0.999999	0.0372793	0	0.531066	0.637514	0.00505642
506	RAD54B	25788	0.999862	0.00850229	1	0.102681	0.0162037	0.264225	0.860892	0.0451275	0.995788	0.0817528	0.851919	0.0176586	0.999997	0.0398954	0	0.531066	0.746995	0.00516692
507	PTHLH	5744	0.438015	0.148463	1	0.102681	0.620752	0.128188	0.892184	0.0438195	1	0.0464356	0	0.527796	1	0.0353172	0.942684	0.00457816	0.795648	0.00529209
508	ESCO2	157570	0.418582	0.150425	1	0.102681	0.993716	0.00915631	1	0.00523218	0.995211	0.0824068	0.0302477	0.0562459	0.501218	0.186396	0	0.531066	0.690416	0.00529317
509	MFHAS1	9258	0.0018686	0.260301	0	0.63244	0	0.640942	0.999998	0.00654022	0.999998	0.0483976	0.999998	0.000654	0.109066	0.253107	0.00412686	0.0627861	0.0875441	0.00533748
510	PTGIS	5740	0.907397	0.0719424	1	0.102681	0.602695	0.133421	0.437521	0.0614781	0.99998	0.057554	0.3196	0.0451275	1	0.0353172	0.00412686	0.0627861	0.752491	0.0053481
511	MAML2	84441	0.853933	0.0856769	0.999991	0.115108	0.820328	0.0758666	0.999998	0.00654022	0.999998	0.0483976	0.591988	0.028777	0.944807	0.0967953	0	0.531066	0.761871	0.00535595
512	MBL2	4153	0.720827	0.102681	1	0.102681	0.295123	0.186396	0.999998	0.00654022	0.999923	0.0614781	0	0.527796	1	0.0353172	0.564663	0.0248528	0.734811	0.00544506
513	ATP2A3	489	0.999444	0.0143885	1	0.102681	0.444779	0.1707	0.999998	0.00654022	0.575233	0.12361	0	0.527796	0.717171	0.152387	0.612809	0.0228908	0.722109	0.0054966
514	CD226	10666	0.886878	0.0784827	1	0.102681	0.771862	0.089601	0.999998	0.00654022	0.999993	0.0516678	0	0.527796	0.999849	0.0503597	0.0117375	0.058862	0.704081	0.00553145
515	LEPR	3953	0.419096	0.150425	1	0.102681	0.37198	0.183126	0.963825	0.0359712	1	0.0464356	0	0.527796	1	0.0353172	0.953136	0.00457816	0.776915	0.00564603
516	IKBKAP	8518	0.999342	0.0150425	1	0.102681	0.907805	0.0470896	0.999941	0.0104644	1	0.0464356	0	0.527796	0.999987	0.0412034	0	0.531066	0.744054	0.0056721
517	NKX2-1	7080	0.974317	0.0510137	1	0.102681	0.727226	0.0994114	0.994784	0.0261609	1	0.0464356	0	0.527796	1	0.0353172	0.375097	0.0359712	0.806212	0.00575433
518	RECK	8434	0.36586	0.157619	1	0.102681	0.0435668	0.263571	0.999998	0.00654022	1	0.0464356	0.0609847	0.0562459	0.755161	0.143231	0.298119	0.0412034	0.639364	0.00578408
519	TIMP3	7078	0.365839	0.157619	0.999999	0.105298	0.0155107	0.264225	0.323798	0.0640942	1	0.0464356	0.849233	0.0176586	1	0.0353172	0.117002	0.0536298	0.695252	0.00581669
520	EFNA1	1942	0.126684	0.212557	1	0.102681	0.212912	0.196207	0.999998	0.00654022	0.993056	0.0850229	0.0512098	0.0562459	0.999717	0.0529758	0.000352	0.0627861	0.579828	0.00586111
521	HLA-G	3135	0.76995	0.0987574	1	0.102681	0.866635	0.0614781	0.30305	0.0647482	0.999753	0.0706344	0.230468	0.0516678	0.999371	0.0562459	0.0826217	0.0562459	0.765747	0.0059609
522	CD80	941	0.00185655	0.260301	1	0.102681	0.655266	0.121648	0.999998	0.00654022	1	0.0464356	0.585595	0.028777	1	0.0353172	0	0.531066	0.659688	0.00626755
523	CR1	1378	0.011704	0.245912	1	0.102681	0.411679	0.179202	0.999998	0.00654022	0.999998	0.0483976	0.182227	0.0536298	0.814531	0.13015	0.0691398	0.0562459	0.557025	0.00639425
524	POLH	5429	0.762343	0.0994114	0.999989	0.115108	0.427496	0.175278	0.999968	0.00915631	0.999999	0.0477436	0.450632	0.0346632	1	0.0353172	0	0.531066	0.774779	0.00642693
525	TCN2	6948	0.434822	0.148463	0.947072	0.215173	0.277637	0.188358	0.999993	0.00719425	0.999998	0.0483976	0	0.527796	1	0.0353172	0.734025	0.0150425	0.716608	0.00649948
526	SPINK1	6690	0.367109	0.157619	1	0.102681	0.0001	0.282538	0.998138	0.0189666	1	0.0477436	0.14376	0.0562459	0.999947	0.0470896	0.112664	0.0536298	0.666219	0.00650245
527	MYCL	4610	0.2952	0.18378	0.986014	0.188358	0.0162037	0.264225	0.999998	0.00654022	0.979648	0.0954872	0.0590427	0.0562459	1	0.0353172	0.149854	0.0536298	0.611925	0.00658547
528	PLD2	5338	0.779925	0.0967953	1	0.102681	0.868059	0.0614781	0.999998	0.00654022	0.960782	0.103336	0	0.527796	0.99971	0.0529758	0.118846	0.0536298	0.734232	0.00662845
529	PLCE1	51196	0.485327	0.137345	1	0.102681	0.208186	0.207325	0.742652	0.0529758	0.999632	0.0732505	0.0802281	0.0562459	0.999998	0.0372793	0.531375	0.0268149	0.75334	0.00670235
530	HOXB13	10481	0.415269	0.150425	1	0.102681	0.759212	0.0915631	0.999998	0.00654022	1	0.0477436	0	0.527796	0.969889	0.0856769	0.419302	0.0340092	0.735445	0.00686044
531	AKAP13	11214	0.869594	0.0817528	1	0.102681	0.265657	0.189012	0.999998	0.00654022	1	0.0464356	0	0.527796	0.933056	0.0987574	0.520024	0.0274689	0.733574	0.00690077
532	IL12RB1	3594	0.452879	0.144539	1	0.102681	0.716244	0.100719	0.111044	0.0654022	0.993704	0.0837148	0.323568	0.0451275	1	0.0353172	0.121024	0.0536298	0.720759	0.00693642
533	CHRNB4	1143	0.500237	0.135383	1	0.105298	0.816591	0.0765206	0.999998	0.00654022	0.684068	0.121648	0.107822	0.0562459	0.109066	0.253107	0.0241256	0.058862	0.607422	0.00703737
534	TNFSF8	944	0.117	0.212557	1	0.102681	0.212912	0.196207	0.999998	0.00654022	0.0722277	0.137345	0.411679	0.0392413	0.981552	0.0771746	0.00412686	0.0627861	0.538404	0.00705233
535	GJB2	2706	0.0944411	0.219097	0.999982	0.118378	0.880198	0.058208	0.999577	0.0150425	1	0.0464356	0	0.527796	1	0.0353172	0.329195	0.0379333	0.72738	0.00710303
536	CBFB	865	0.817314	0.0909091	1	0.102681	0.0162037	0.264225	0.950821	0.0398954	1	0.0464356	0.220598	0.0536298	0.997844	0.0621321	0.183195	0.0497057	0.737883	0.00714229
537	PPP2R1B	5519	0.0018686	0.260301	0.999999	0.105952	0.246995	0.189666	0.932742	0.0425114	0.999998	0.0483976	0.871791	0.0170046	0.990996	0.0719424	0.0241256	0.058862	0.655788	0.0072056
538	PBX1	5087	0.982641	0.0483976	1	0.102681	0.759212	0.0915631	0.980411	0.0353172	1	0.0464356	0.107822	0.0562459	1	0.0353172	0	0.531066	0.772642	0.0072477
539	PDGFRL	5157	0.866365	0.0824068	0.883183	0.230216	0.0001	0.282538	1	0.00523218	0.999998	0.0483976	0	0.527796	0.0396442	0.255069	0.947742	0.00457816	0.579028	0.00741311
540	IL7	3574	0.452879	0.144539	1	0.102681	0.0001	0.282538	0.999998	0.00654022	1	0.0464356	0.42942	0.0366252	1	0.0353172	0	0.531066	0.619753	0.0075371
541	EPHB2	2048	0.99909	0.0150425	1	0.102681	0.844099	0.0680183	0.999277	0.0150425	0.999958	0.059516	0	0.527796	1	0.0353172	0	0.531066	0.73974	0.00771336
542	PTGER4	5734	0.0018542	0.260301	1	0.102681	0.0444313	0.263571	0.999998	0.00654022	1	0.0464356	0	0.527796	1	0.0353172	0.603413	0.0235448	0.575807	0.00773751
543	MICA	100507436	0.116947	0.212557	0.999977	0.119032	0.42919	0.175278	0.999998	0.00654022	0.999998	0.0483976	0	0.527796	1	0.0353172	0.377866	0.0359712	0.601967	0.00774434
544	GPR101	83550	0.0001	0.260301	0.371613	0.258339	0.192179	0.211249	0.999998	0.00654022	0.999998	0.0483976	0.999998	0.000654	0	0.627207	0	0.531066	0.211597	0.0078597
545	CBL	867	0.3423	0.162852	1	0.102681	0.552391	0.140615	0.992382	0.0274689	1	0.0464356	0.845328	0.0176586	1	0.0353172	0	0.531066	0.780488	0.00790047
546	HSD3B2	3284	0.69738	0.10399	0.969445	0.203401	0.402871	0.181164	0.825982	0.0483976	0.999998	0.0483976	0.14376	0.0562459	0.999999	0.0353172	0.0184824	0.058862	0.696909	0.00806284
547	FGF23	8074	0.454131	0.144539	1	0.102681	0.0001	0.282538	0.999212	0.0150425	1	0.0464356	0.866784	0.0170046	0.999991	0.0405494	0	0.531066	0.701814	0.00812797
548	COL7A1	1294	0.54152	0.125572	0.999992	0.115108	0.327908	0.184434	1	0.00523218	0.999998	0.0483976	0	0.527796	0.999589	0.0536298	0.0156431	0.058862	0.679173	0.00827196
549	KRT17	3872	0.116643	0.212557	1	0.102681	0.494882	0.160235	0.999969	0.00915631	0.992355	0.0850229	0	0.527796	1	0.0353172	0.621805	0.0228908	0.728714	0.00837134
550	MSR1	4481	0.00185424	0.260301	0.997374	0.161543	0.534019	0.142577	0.999988	0.00915631	0.875397	0.1138	0	0.527796	1	0.0353172	0.772959	0.0111184	0.698415	0.00871297
551	SLC22A18	5002	0.751928	0.100065	0.963217	0.205363	0.649138	0.124264	0.999988	0.00915631	0.999998	0.0483976	0	0.527796	0.948685	0.0967953	0.595958	0.0241988	0.771465	0.00896525
552	ABCG8	64241	0.999151	0.0150425	1	0.102681	0.376601	0.182472	0.997926	0.0196207	0.938176	0.10726	0	0.527796	0.975658	0.0824068	0.103388	0.0549379	0.736264	0.00900829
553	PER2	8864	0.970718	0.0529758	1	0.102681	0.693116	0.111838	0.180026	0.0654022	1	0.0464356	0	0.527796	1	0.0353172	0.294209	0.0412034	0.723062	0.00901232
554	NPC1	4864	0.257983	0.192937	1	0.102681	0.891202	0.0536298	0.99318	0.0274689	1	0.0464356	0	0.527796	0.999877	0.0490517	0.214644	0.0451275	0.738973	0.00938297
555	TMC8	147138	0.127667	0.212557	1	0.103336	0.444779	0.1707	0.857744	0.0451275	0.942887	0.106606	0.999998	0.000654	0.0154666	0.255069	0	0.531066	0.577966	0.00941487
556	HIP1	3092	0.263798	0.192937	1	0.102681	0.442278	0.1707	0.997283	0.0235448	1	0.0464356	0	0.527796	0.955131	0.0909091	0.8036	0.00915631	0.756381	0.00947161
557	LOX	4015	0.353829	0.161543	0.999996	0.113146	0.133877	0.229562	0.998972	0.0176586	0.999998	0.0483976	0	0.527796	1	0.0353172	0.56899	0.0248528	0.714316	0.0095501
558	ALOX12	239	0.79722	0.0928712	1	0.102681	0.140762	0.229562	0.999998	0.00654022	0.701816	0.120994	0	0.527796	1	0.0353172	0.126637	0.0536298	0.637381	0.00969697
559	IL23R	149233	0.452879	0.144539	1	0.102681	0.37198	0.183126	0.996968	0.0248528	0.999979	0.057554	0	0.527796	1	0.0353172	0.585985	0.0241988	0.755855	0.00974163
560	EXT1	2131	0.717061	0.102681	1	0.102681	0.26541	0.189012	0.999999	0.0058862	1	0.0464356	0	0.527796	0.935491	0.0981033	0.00911513	0.0627861	0.678083	0.00977666
561	LZTS1	11178	0.0873809	0.219097	1	0.102681	0.98055	0.0196207	0.997799	0.0202747	1	0.0464356	0	0.527796	0.741286	0.145193	0.0807546	0.0562459	0.678736	0.00981785
562	NDUFA13	51079	0.98245	0.0490517	1	0.102681	0.82839	0.0745585	0.999998	0.00654022	0.999131	0.0765206	0	0.527796	0.999999	0.0353172	0	0.531066	0.700131	0.0099553
563	CHRNA5	1138	0.500237	0.135383	0.995866	0.165468	0.816591	0.0765206	0.999998	0.00654022	0.0869995	0.137345	0	0.527796	0.999997	0.0398954	0.0241256	0.058862	0.579878	0.0100487
564	KLK4	9622	0.056626	0.219097	0.99678	0.163506	0.0001	0.282538	0.48088	0.0608241	0.95921	0.103336	0.999998	0.000654	0.965972	0.087639	0	0.531066	0.557434	0.0101025
565	RNF139	11236	0.279691	0.192937	1	0.103336	0.26541	0.189012	0.981712	0.0353172	0.999998	0.0483976	0	0.527796	0.942401	0.0967953	0.922038	0.0058862	0.709408	0.0101035
566	PCM1	5108	0.13936	0.212557	1	0.102681	0.956472	0.0333551	0.982279	0.0353172	0.999998	0.0483976	0.0302477	0.0562459	0.998946	0.0568999	0	0.531066	0.645114	0.0104339
567	NHP2	55651	0.224332	0.201439	0.968639	0.203401	0.904349	0.0490517	1	0.0058862	0.865763	0.114454	0.0302477	0.0562459	0.99958	0.0536298	0	0.531066	0.689123	0.0105308
568	LMO2	4005	0.988143	0.0431655	1	0.102681	0.488623	0.160889	0.999998	0.00654022	1	0.0464356	0	0.527796	0.999999	0.0359712	0	0.531066	0.670439	0.0105566
569	GBA	2629	0.519217	0.129496	1	0.102681	0.117916	0.254415	1	0.00523218	1	0.0464356	0	0.527796	0.940674	0.0974493	0.118846	0.0536298	0.672323	0.0107025
570	IL27	246778	0.116829	0.212557	1	0.102681	0.0001	0.282538	0.999998	0.00654022	0.999801	0.0706344	0.323568	0.0451275	1	0.0353172	0	0.531066	0.560077	0.010946
571	ITGA9	3680	0.144459	0.212557	1	0.105298	0.51138	0.156965	0.999998	0.00654022	0.999841	0.0686723	0.0512098	0.0562459	0.999644	0.0529758	0	0.531066	0.617318	0.0110864
572	PTPN13	5783	0.235088	0.196207	0.609309	0.249836	0.778822	0.086985	0.999998	0.00654022	0.999998	0.0483976	0	0.527796	0.998943	0.0568999	0.00412686	0.0627861	0.601666	0.0111638
573	KLK2	3817	0.0447677	0.219097	0.831699	0.238064	0.0001	0.282538	0.999998	0.00654022	0.999998	0.0483976	0.14376	0.0562459	0.68349	0.157619	0.0001	0.0627861	0.391576	0.0112458
574	PICALM	8301	0.233873	0.196207	1	0.102681	0.990005	0.0130804	0.950821	0.0398954	1	0.0464356	0	0.527796	0.550767	0.179856	0.0691398	0.0562459	0.682348	0.0112618
575	TMC6	11322	0.0018686	0.260301	0.5602	0.253107	0.444779	0.1707	0.857744	0.0451275	0.999924	0.0614781	0.999998	0.000654	0.0154666	0.255069	0	0.531066	0.501298	0.0115053
576	MKL1	57591	0.980042	0.0497057	1	0.102681	0.486442	0.160889	0.999998	0.00654022	1	0.0464356	0	0.527796	0.999995	0.0398954	0	0.531066	0.669632	0.0115424
577	ACACA	31	0.996405	0.028123	1	0.102681	0.164081	0.228908	0.118527	0.0654022	0.999937	0.0608241	0	0.527796	1	0.0353172	0.0161855	0.058862	0.609343	0.0116861
578	CTRC	11330	0.0447677	0.219097	0.76604	0.241988	0	0.640942	0.990955	0.0274689	0.999998	0.0483976	0.999998	0.000654	0.5099	0.184434	0	0.531066	0.466061	0.0116992
579	NR4A3	8013	0.901141	0.0739045	1	0.102681	0.727226	0.0994114	0.918671	0.0431655	1	0.0477436	0	0.527796	0.99533	0.0680183	0.149854	0.0536298	0.768164	0.0118437
580	IRX4	50805	0.420265	0.150425	0.999829	0.134729	0.488623	0.160889	0.999998	0.00654022	0.943659	0.106606	0	0.527796	0.900996	0.105952	0.581651	0.0248528	0.718643	0.0120788
581	SHBG	6462	0.0235468	0.245912	0.997731	0.157619	0.0001	0.282538	0.999998	0.00654022	0.999998	0.0483976	0	0.527796	1	0.0353172	0.178877	0.0510137	0.430876	0.0122661
582	ITK	3702	0.997811	0.0228908	1	0.102681	0.230377	0.194245	0.999855	0.0117724	1	0.0464356	0	0.527796	0.999743	0.0529758	0	0.531066	0.684836	0.0127989
583	ACSL6	23305	0.993667	0.0366252	1	0.102681	0.431788	0.175278	0.999998	0.00654022	0.999998	0.0483976	0	0.527796	0	0.627207	0.085206	0.0562459	0.490973	0.0130194
584	CHIC2	26511	0.0018686	0.260301	0.851201	0.236756	0.239703	0.194245	0.950821	0.0398954	0.952658	0.104644	0.999998	0.000654	0.0132466	0.255069	0	0.531066	0.503095	0.01365
585	MYH11	4629	0.998003	0.0228908	1	0.102681	0.584192	0.135383	0.98618	0.0333551	1	0.0464356	0	0.527796	1	0.0353172	0	0.531066	0.71955	0.0141371
586	TRIM37	4591	0.963441	0.059516	1	0.102681	0.63018	0.125572	0.999998	0.00654022	0.999998	0.0483976	0	0.527796	0.991441	0.0719424	0	0.531066	0.681586	0.0141572
587	IL16	3603	0.127667	0.212557	0.999999	0.105952	0.0373435	0.263571	0.999998	0.00654022	0.885404	0.112492	0	0.527796	1	0.0353172	0.0001	0.0627861	0.500216	0.014376
588	SBDS	51119	0.864149	0.0830608	1	0.102681	0.900771	0.0510137	1	0.0058862	0.999963	0.058208	0	0.527796	0.843727	0.124918	0	0.531066	0.724652	0.0144853
589	NQO2	4835	0.127352	0.212557	0.935879	0.216481	0.486442	0.160889	0.996454	0.0255069	0.999985	0.0555919	0	0.527796	1	0.0353172	0.533325	0.0268149	0.71878	0.0145128
590	TIMP4	7079	0.36587	0.157619	1	0.103336	0.107904	0.255069	0.999998	0.00654022	0.997042	0.0791367	0	0.527796	0.987299	0.0739045	0.0001	0.0627861	0.562216	0.0145317
591	HMMR	3161	0.062507	0.219097	0.864563	0.232832	0.207001	0.207325	0.996454	0.0255069	0.860832	0.114454	0	0.527796	0.999999	0.0353172	0.858069	0.00915631	0.685896	0.0145353
592	GCNT1	2650	0.0636801	0.219097	0.999999	0.105298	0.26541	0.189012	0.999998	0.00654022	0.999998	0.0483976	0	0.527796	0.86751	0.117724	0.0001	0.0627861	0.529848	0.0146487
593	GNMT	27232	0.8312	0.089601	1	0.104644	0.00463449	0.282538	0.221605	0.0654022	1	0.0464356	0	0.527796	0.999788	0.0523218	0.557535	0.0255069	0.649639	0.0149207
594	PCK2	5106	0.96657	0.058208	1	0.102681	0.214516	0.196207	0.665218	0.0568999	0.999998	0.0483976	0.749018	0.0222368	0.697152	0.155657	0	0.531066	0.708904	0.0151719
595	DSG2	1829	0.0372372	0.245912	1	0.104644	0.929759	0.0412034	0.349167	0.0640942	0.993986	0.0830608	0.106745	0.0562459	1	0.0353172	0	0.531066	0.633978	0.0151889
596	MTAP	4507	0.0512991	0.219097	0.999996	0.113146	0.0669575	0.263571	0.999876	0.0117724	0.99965	0.0719424	0	0.527796	1	0.0353172	0.0232214	0.058862	0.579676	0.0152955
597	FOXF1	2294	0.879155	0.0810988	1	0.102681	0.488623	0.160889	0.99995	0.0104644	1	0.0464356	0	0.527796	1	0.0353172	0	0.531066	0.704579	0.0156265
598	SEPT9	10801	0.989095	0.0431655	1	0.102681	0.783809	0.0843689	0.989412	0.028777	1	0.0464356	0	0.527796	0.999962	0.0464356	0	0.531066	0.734318	0.0156779
599	TLR3	7098	0.219373	0.201439	1	0.102681	0.73125	0.0987574	0.0323525	0.0660562	1	0.0464356	0.115927	0.0562459	1	0.0353172	0	0.531066	0.605482	0.0157691
600	TNFRSF6B	8771	0.0018686	0.260301	0.939316	0.216481	0.0001	0.282538	0.999998	0.00654022	0.999998	0.0483976	0.423479	0.0372793	0.993578	0.0699804	0	0.531066	0.444992	0.016082
601	RGS17	26575	0.0936365	0.219097	1	0.102681	0.0403542	0.263571	0.999998	0.00654022	0.999998	0.0483976	0	0.527796	0.839196	0.12688	0.085206	0.0562459	0.452477	0.016154
602	TPP1	1200	0.0565883	0.219097	1	0.102681	0.246073	0.189666	0.98278	0.0353172	1	0.0464356	0	0.527796	1	0.0353172	0.10061	0.0549379	0.630311	0.0162326
603	PDCD6IP	10015	0.483744	0.138653	0.991679	0.183126	0.763294	0.0915631	0.999998	0.00654022	0.999998	0.0483976	0	0.527796	1	0.0353172	0	0.531066	0.59417	0.0163285
604	ADRB3	155	0.78594	0.0961413	1	0.102681	0.419393	0.177894	0.155298	0.0654022	0.988306	0.0909091	0	0.527796	1	0.0353172	0.322991	0.0379333	0.686335	0.016407
605	IFNL3	282617	0.127667	0.212557	0.999999	0.105298	0.0001	0.282538	0.999998	0.00654022	0.999998	0.0483976	0	0.527796	0.841527	0.125572	0.0826217	0.0562459	0.428682	0.0164694
606	LHB	3972	0.127667	0.212557	1	0.102681	0.0001	0.282538	0.695694	0.0542838	1	0.0464356	0	0.527796	1	0.0353172	0.529266	0.0268149	0.616112	0.0167094
607	NUP214	8021	0.0967611	0.219097	1	0.102681	0.929845	0.0412034	0.950821	0.0398954	0.986474	0.0922171	0.201917	0.0536298	0.974877	0.0830608	0	0.531066	0.710047	0.0169359
608	IRGM	345611	0.989095	0.0431655	1	0.102681	0.588655	0.134729	0.720221	0.0542838	0.999998	0.0483976	0	0.527796	0.26608	0.225638	0.207985	0.0470896	0.654617	0.0174685
609	MINPP1	9562	0.657961	0.112492	0.996011	0.165468	0.208186	0.207325	0.982589	0.0353172	0.115029	0.137345	0	0.527796	0.22039	0.232178	0.958623	0.00392413	0.63055	0.0176116
610	KLHDC8B	200942	0	0.629823	0	0.63244	0.00463449	0.282538	0.996087	0.0255069	0.999998	0.0483976	0.999998	0.000654	0.421074	0.197515	0	0.531066	0.285837	0.0179742
611	TAF15	8148	0.618536	0.119032	0.99978	0.137345	0.486442	0.160889	0.918671	0.0431655	0.999998	0.0483976	0	0.527796	0.961149	0.088947	0.356994	0.0372793	0.717166	0.0180317
612	FAN1	22909	0.977647	0.0503597	0.999998	0.109222	0.0162037	0.264225	0.751542	0.0529758	0.999998	0.0483976	0.225227	0.0536298	0.956907	0.0909091	0	0.531066	0.633681	0.0180525
613	WAS	7454	0.492475	0.136037	1	0.102681	0.449182	0.170046	0.999999	0.0058862	1	0.0464356	0	0.527796	0.998984	0.0568999	0	0.531066	0.671434	0.0185126
614	NOP10	55505	0.228456	0.196861	0.968639	0.203401	0.904349	0.0490517	0.999998	0.0058862	0.999998	0.0483976	0	0.527796	0.996296	0.0673643	0	0.531066	0.630184	0.0186457
615	RPSA	3921	0.252303	0.193591	1	0.102681	0.622713	0.12688	0.649002	0.057554	0.999821	0.0706344	0	0.527796	1	0.0353172	0.0691398	0.0562459	0.669986	0.0187611
616	CR2	1380	0.590104	0.120994	1	0.102681	0.716244	0.100719	0.999839	0.0117724	1	0.0464356	0	0.527796	0.999222	0.0562459	0	0.531066	0.701754	0.0187824
617	EWSR1	2130	0.733481	0.101373	0.986014	0.188358	0.0403542	0.263571	0.747208	0.0529758	0.999998	0.0483976	0.307337	0.0457816	1	0.0353172	0	0.531066	0.638442	0.0189638
618	SH2D1A	4068	0.011722	0.245912	0.999918	0.13015	0.00463449	0.282538	0.999949	0.0104644	1	0.0464356	0.123785	0.0562459	0.943978	0.0967953	0	0.531066	0.562462	0.0199075
619	PDCD1	5133	0.0018686	0.260301	0.999801	0.136691	0.655266	0.121648	0.999973	0.00915631	1	0.0464356	0	0.527796	1	0.0353172	0	0.531066	0.606575	0.0226102
620	ANTXR1	84168	0.334254	0.166122	0.995688	0.16743	0.698109	0.10726	1	0.0058862	1	0.0464356	0	0.527796	0.979231	0.0797907	0	0.531066	0.675136	0.0226186
621	ICOS	29851	0.0018686	0.260301	0.999983	0.117724	0.620654	0.128188	0.99995	0.0104644	1	0.0464356	0	0.527796	1	0.0353172	0	0.531066	0.603877	0.0229026
622	ARHGAP26	23092	0.438543	0.147155	1	0.102681	0.795331	0.0810988	0.926108	0.0425114	0.999998	0.0483976	0	0.527796	0.0482678	0.255069	0.0924858	0.0562459	0.577172	0.0229857
623	GPC4	2239	0.47705	0.141269	0.999922	0.129496	0.772173	0.089601	1	0.00523218	0.591372	0.122956	0	0.527796	0.991456	0.0719424	0	0.531066	0.666764	0.0238728
624	ETV6	2120	0.940104	0.0647482	1	0.105298	0.486442	0.160889	0.940179	0.0425114	1	0.0464356	0	0.527796	1	0.0353172	0	0.531066	0.704585	0.02394
625	MEFV	4210	0.407432	0.151733	1	0.102681	0.926361	0.0425114	0.997634	0.0209287	1	0.0464356	0	0.527796	0.859507	0.119686	0	0.531066	0.690837	0.0240019
626	CCDC6	8030	0.0117529	0.245912	0	0.63244	0.174145	0.228908	0.982279	0.0353172	0.999998	0.0483976	0.808381	0.0189666	1	0.0353172	0	0.531066	0.487989	0.0240226
627	DOCK8	81704	0.0018686	0.260301	1	0.102681	0.0480883	0.263571	0.999963	0.00915631	1	0.0477436	0	0.527796	0.230709	0.228254	0.0391781	0.058862	0.492595	0.0240969
628	GALNT12	79695	0.0636909	0.219097	0.944163	0.215827	0.26541	0.189012	0.999998	0.00654022	0.999998	0.0483976	0	0.527796	0.0100314	0.255069	0.0117375	0.058862	0.324622	0.0243194
629	HMBS	3145	0.928337	0.0680183	0.953821	0.209941	0.813841	0.0765206	1	0.0058862	0.994958	0.0830608	0	0.527796	0.584368	0.174624	0	0.531066	0.700524	0.0256649
630	EXT2	2132	0.717061	0.102681	0.999999	0.105952	0.26541	0.189012	0.997006	0.0248528	0.99996	0.059516	0	0.527796	0.999998	0.0372793	0	0.531066	0.670058	0.027471
631	CD209	30835	0.226133	0.201439	1	0.102681	0.0546087	0.263571	0.999985	0.00915631	0.999998	0.0483976	0	0.527796	0.999861	0.0503597	0	0.531066	0.529878	0.028152
632	TRIM33	51592	0.338236	0.162852	1	0.102681	0.602153	0.133421	0.982279	0.0353172	1	0.0464356	0	0.527796	1	0.0353172	0	0.531066	0.668584	0.028747
633	SPRY4	81848	0.0018686	0.260301	1	0.102681	0.889953	0.0536298	0.332528	0.0640942	1	0.0470896	0	0.527796	1	0.0353172	0	0.531066	0.570407	0.0304641
634	PAX7	5081	0.380398	0.155657	1	0.102681	0.488623	0.160889	0.956524	0.0372793	1	0.0464356	0	0.527796	1	0.0353172	0	0.531066	0.661726	0.0307658
635	RPS20	6224	0.224525	0.201439	1	0.102681	0.433762	0.175278	0.999998	0.00654022	0.985817	0.0935252	0	0.527796	0.981281	0.0771746	0	0.531066	0.58799	0.0316802
636	SSX1	6756	0.642477	0.115108	0.986014	0.188358	0.0162037	0.264225	0.747208	0.0529758	0.999998	0.0483976	0	0.527796	0.900826	0.105952	0.00412686	0.0627861	0.5428	0.0324797
637	PDE11A	50940	0.928554	0.0680183	0.999993	0.114454	0.19235	0.211249	0.999936	0.0117724	0.969372	0.101373	0	0.527796	0.94678	0.0967953	0	0.531066	0.669969	0.0328395
638	GJB6	10804	0.0018686	0.260301	0.999489	0.144539	0.784655	0.0843689	0.999872	0.0117724	0.999998	0.0483976	0	0.527796	0.901636	0.105952	0	0.531066	0.609783	0.032937
639	TNFRSF11B	4982	0.125503	0.212557	1	0.102681	0.0001	0.282538	0.998462	0.0189666	1	0.0464356	0	0.527796	1	0.0353172	0	0.531066	0.545437	0.0329483
640	ARHGEF12	23365	0.295117	0.18378	1	0.102681	0.0442563	0.263571	0.950821	0.0398954	0.955952	0.10399	0.0802281	0.0562459	0.955112	0.0909091	0	0.531066	0.620875	0.0334198
641	PRCC	5546	0.0018686	0.260301	0.999871	0.133421	0.486442	0.160889	0.990703	0.0274689	0.999998	0.0483976	0	0.527796	0.148328	0.24395	0.0523468	0.058862	0.478556	0.033474
642	FAH	2184	0.0565883	0.219097	0.99447	0.169392	0.0442563	0.263571	0.999995	0.00654022	1	0.0464356	0	0.527796	0.993615	0.0699804	0	0.531066	0.555286	0.0338724
643	MTNR1A	4543	0.00185432	0.260301	0.999997	0.111838	0.37198	0.183126	0.999998	0.00654022	0.0186999	0.137345	0	0.527796	0	0.627207	0.332559	0.0379333	0.338056	0.0342397
644	MLF1	4291	0.128081	0.212557	0.999413	0.145847	0.0162037	0.264225	0.950821	0.0398954	0.999998	0.0483976	0	0.527796	0.858983	0.119686	0.00587471	0.0627861	0.494778	0.0347391
645	MTNR1B	4544	0.00185454	0.260301	0.99997	0.120994	0.229975	0.194245	0.126719	0.0654022	0.115029	0.137345	0	0.527796	0.999995	0.0398954	0.0434725	0.058862	0.42828	0.0357317
646	UROD	7389	0.460565	0.144539	0.948668	0.214519	0.0480883	0.263571	0.999004	0.0176586	0.955978	0.10399	0	0.527796	0.421074	0.197515	0.232822	0.0438195	0.622575	0.0358109
647	SERPINB4	6318	0.529725	0.12688	0.997235	0.161543	0.00454141	0.282538	0.999998	0.00654022	0.906723	0.111838	0	0.527796	0.99251	0.0706344	0	0.531066	0.534614	0.0383592
648	GPC5	2262	0.47705	0.141269	0.999866	0.133421	0.451721	0.170046	0.999998	0.00654022	0.982612	0.0941792	0	0.527796	0.710045	0.152387	0	0.531066	0.599519	0.0384306
649	RAP1GDS1	5910	0.0936365	0.219097	1	0.102681	0.257404	0.189666	0.999998	0.00654022	0.999998	0.0483976	0	0.527796	0.267415	0.224984	0	0.531066	0.388413	0.038562
650	CLDN2	9075	0.13936	0.212557	0.257174	0.260955	0.70142	0.105952	0.999998	0.00654022	0.63015	0.122302	0	0.527796	0.988268	0.0739045	0	0.531066	0.50084	0.0403557
651	RSPO1	284654	0.603681	0.12034	1	0.102681	0.0161473	0.264225	0.273551	0.0654022	0.999999	0.0483976	0	0.527796	1	0.0353172	0	0.531066	0.553383	0.041036
652	GMPS	8833	0.99333	0.0379333	0.999988	0.115762	0.0480883	0.263571	0.950821	0.0398954	0.999998	0.0483976	0	0.527796	0.638584	0.164814	0	0.531066	0.570023	0.0411624
653	SRY	6736	0.338941	0.162852	1	0.102681	0.749141	0.0928712	0.969805	0.0359712	0.999998	0.0483976	0	0.527796	0.755161	0.143231	0	0.531066	0.614501	0.0418658
654	ASPSCR1	79058	0.0018686	0.260301	0.999931	0.128188	0.945445	0.0385873	0.741314	0.0529758	0.999998	0.0483976	0	0.527796	0.794729	0.134075	0	0.531066	0.538287	0.0437971
655	SLC14A1	6563	0.0802381	0.219097	0.591175	0.251145	0.368053	0.183126	0.999998	0.00654022	1	0.0464356	0	0.527796	0.592553	0.173316	0	0.531066	0.489799	0.0465431
656	PRSS1	5644	0.056626	0.219097	0.975514	0.199477	0.0001	0.282538	0.999265	0.0150425	0.999998	0.0483976	0	0.527796	0.997719	0.0627861	0	0.531066	0.46202	0.0475236
657	SLC25A13	10165	0.170753	0.211903	1	0.102681	0.492327	0.160235	0.98588	0.0333551	0.993139	0.0850229	0	0.527796	0.976504	0.0824068	0	0.531066	0.636569	0.053706
658	CHRNA6	8973	0.0943707	0.219097	0.999861	0.133421	0.552945	0.140615	0.999998	0.00654022	0.190669	0.137345	0	0.527796	0.17102	0.24068	0	0.531066	0.414419	0.0552713
659	STXBP2	6813	0.011704	0.245912	0.999995	0.1138	0.890026	0.0536298	0.929231	0.0425114	0.949463	0.104644	0	0.527796	0.733126	0.147809	0	0.531066	0.605775	0.0572173
660	CTHRC1	115908	0.407009	0.151733	1	0.102681	0.106154	0.255069	0.994817	0.0261609	1	0.0477436	0	0.527796	0.204371	0.232832	0	0.531066	0.551659	0.0602686
661	LPP	4026	0.177188	0.211903	0.29719	0.258993	0.691511	0.113146	0.950821	0.0398954	0.952562	0.104644	0	0.527796	0.999861	0.0503597	0	0.531066	0.593586	0.0627244
662	WHSC1L1	54904	0.279691	0.192937	0.999981	0.119032	0.293773	0.186396	0.950821	0.0398954	0.999998	0.0483976	0	0.527796	0.639213	0.164814	0	0.531066	0.549353	0.0636026
663	UNC13D	201294	0.0018686	0.260301	1	0.102681	0.35101	0.184434	0.962538	0.0359712	1	0.0470896	0	0.527796	0.618344	0.168084	0	0.531066	0.550391	0.0642253
664	LYL1	4066	0.352433	0.161543	1	0.102681	0.0162037	0.264225	0.876634	0.0438195	0.999614	0.0739045	0	0.527796	0.930797	0.100065	0	0.531066	0.577729	0.0644748
665	SH3GL1	6455	0.595647	0.12034	0.885424	0.230216	0.781171	0.0856769	0.950821	0.0398954	0.115029	0.137345	0	0.527796	0.657424	0.161543	0	0.531066	0.590209	0.0732047
666	STX11	8676	0.0120599	0.245912	0.999998	0.109876	0.138762	0.229562	0.974318	0.0359712	1	0.0470896	0	0.527796	0.246283	0.226292	0	0.531066	0.495709	0.0761753
667	TFR2	7036	0.0447602	0.219097	0.961192	0.206671	0.232053	0.194245	0.945773	0.0398954	0.994858	0.0830608	0	0.527796	0.700471	0.155657	0	0.531066	0.560071	0.0935322
